# Supplementary material for: Functionally Enigmatic Genes: A Case Study of the Brain Ignorome
Source: PLoS One. 2014 Feb 11;9(2):e88889. doi: 10.1371/journal.pone.0088889 (PMC3921226; doi:10.1371/journal.pone.0088889)
Supplement: Table S1 — (XLS) [file pone.0088889.s002.xls]

## Sheet: Sheet1
	Table S1: List of Affymetrix probe sets reannotated using mouse whole brain RNA-seq data
	Processed By: Ashutosh K Pandey
	Last edited : 01/12/2013
	Data used: RNA-seq data used to annotate the probe sets can be visualised at http://ucscbrowser.genenetwork.org/
Index	Probe set id	Corrected Entrez gene id	Older Entrez gene id
1	1428525_at	71691	75036
2	1428866_at	72125	72711
3	1429113_at	69017	67278 /// 69017
4	1429938_at	434008	77796
5	1434270_at	73340	504193 /// 73340
6	1434638_at	14811	---
7	1435095_at	14400	77328
8	1435957_at	110862	328545
9	1436246_at	20418	---
10	1436387_at	26556	26556 /// 320588
11	1438370_x_at	100503659	216164
12	1440371_at	245684	---
13	1440759_at	16490	100038499
14	1441369_at	383348	77524
15	1441491_at	18213	414087
16	1441905_x_at	20646	20646 /// 84704
17	1441983_at	16522	---
18	1442019_at	93896	---
19	1442370_at	14812	---
20	1442561_at	320772	---
21	1444020_at	330790	---
22	1445202_at	140904	---
23	1445679_at	320707	---
24	1447771_at	243961	---
25	1455603_at	17968	---
26	1456606_a_at	58250	218194 /// 58250
27	1457743_at	52882	---
28	1457979_at	244310	---
29	1443205_at	14394	27785
