# Supplementary material for: Functionally Enigmatic Genes: A Case Study of the Brain Ignorome
Source: PLoS One. 2014 Feb 11;9(2):e88889. doi: 10.1371/journal.pone.0088889 (PMC3921226; doi:10.1371/journal.pone.0088889)
Supplement: Table S5 — (XLS) [file pone.0088889.s006.xls]

## Sheet: Table S4
	Table S5: List of top ranking ignorome brain genes with at most 1 or 2 neuroscience specific publication. Intense and selectively expressed brain genes were identified using Affymetrix M430v2 and Illumina MouseRef-6 v2.0 microarray platform. Brain-to-Non Brain expression ratio of 8 .
	Data: Lommel LV, Thorrez L, Lemaire K, Schuit F and Williams Lab. Literature coverage information has been derived from PubMed.
	Citation: Using ribosomal protein genes as reference: a tale of caution. PLoS One 2008 Mar 26;3(3):e1854. PMID: 18365009
	Annotation: Annotation file from Affymetrix and Genenetwork.org. Also, RNAseq data from Williams Lab has been used in some cases.
	Processed By: Ashutosh K Pandey
	Date: 03/29/2013
	Link: http://www.ncbi.nlm.nih.gov/projects/geo/query/acc.cgi?acc=GSE9954
	Acronyms: HIP - Hippocampus, OLF - Olfactory areas, HPF - Hippocampal formation, CTXsp- Cortical subplate, STR - Striatum, PAL - Pallidum, CB - Cerebellum, TH - Thalamus, HY - Hypothalamus, MB - Midbrain, P - Pons, MY - Medulla, STRv- Striatum ventral region, LSX - Lateral septal complex, sAMY - Striatum-like amygdalar nuclei, Fragments per kilobase of exon per million fragments mapped, ISE = Int…
Index	Probe ID	Mouse Gene ID	Mouse Gene Symbol	Gene Description	N of tissues with expression similar to brain	log(Ratio of Brain/Avg. of 25 other non-Brain tissues)	Human Gene ID	Human Gene Symbol	MGI and Ensembl GeneIDs	Chromosome (Mouse)	Gene-type	Gene2Pubmed(Mouse)	Gene2Pubmed(Human)	Gene2Pubmed(Rat)	Gene2Pubmed(Mouse,Human,Rat)	Pubmed ( Without Ambiguity)	Neuroscience specific literature from Pubmed	Platform specific relative ISE score	Rank (Increasing order of ISE score)	Rank ( Decreasing order of Neuroscience Literature coverage)	Ignorome Score		Brain regions with high expression (ABA)	Brain regions with moderate expression(ABA)	Brain regions with low expression(ABA)	Cell type Enrichment(Cahoy et al., > 2 fold,p-value .01, FDR corrected)	InterPro domains	Panther family	PFAM	Enriched GO BP terms	Enriched GO CC terms	Enriched GO MF terms	Comments_by_Authors
1	1447669_s_at	14706	Gng4	guanine nucleotide binding protein (G protein), gamma 4	4	3.32563	2786	GNG4	MGI:102703|Ensembl:ENSMUSG00000021303|Vega:OTTMUSG00000029824	13	protein-coding	6	13	0	19	2	1	0.456416	103	543	0.271335			OLF		no data	IPR001770:G-protein, gamma subunit,IPR015898:G-protein, gamma-like subunit,	PTHR13809~GUANINE NUCLEOTIDE-BINDING PROTEIN GAMMA SUBUNIT,	PF00631:G-gamma,PF00631:GGL domain,	CDP-diacylglycerol biosynthetic process(2);retinol transport(5);fever generation(2);negative regulation of focal adhesion assembly(2);		prostaglandin E receptor activity(5);dipeptidyl-peptidase activity(2);phospholipase activator activity(2);phosphatidate cytidylyltransferase activity(3);
2	ILMN_2658198	52389	Gpr123	G protein-coupled receptor 123	2	4.88762	84435	GPR123	MGI:1277167|Ensembl:ENSMUSG00000025475|Vega:OTTMUSG00000023085	7	protein-coding	3	4	0	7	5	1	0.57978	350	543	0.683932		HIP,OLF,CTX,PAL,sAMY,RHP,HPF	HY,MB,CB,STRv,P,STR,MY,LSX,STRd		Neurons	IPR000832:GPCR, family 2, secretin-like,IPR017981:GPCR, family 2-like,IPR017983:GPCR, family 2, secretin-like, conserved site,	PTHR12011~G-PROTEIN COUPLED RECEPTOR,	PF00002:7 transmembrane receptor,PF00002:7tm_2,		positive regulation of transcription from RNA polymerase II promoter(19);response to osmotic stress(3);micturition(3);cardiac ventricle formation(3);negative regulation of cell volume(2);glial cell development(2);	myelin sheath(4);SWI/SNF complex(4);nucleus(55);
3	ILMN_3074952	54161	Copg	coatomer protein complex, subunit gamma	2	3.80018	22820	COPG	MGI:1858696|Ensembl:ENSMUSG00000030058|Vega:OTTMUSG00000022960	6	protein-coding	4	20	2	26	17	1	0.450786	93	543	0.248494		HIP,HY,OLF,MB,CB,CTX,STRv,PAL,P,sAMY,STR,RHP,MY,HPF,LSX,STRd			no data	IPR002553:Clathrin/coatomer adaptor, adaptin-like, N-terminal,IPR011989:Armadillo-like helical,IPR013040:Coatomer, gamma subunit, appendage, Ig-like subdomain,IPR014863:Coatomer, gamma subunit , appendage,IPR015873:Clathrin alpha-adaptin/coatomer adaptor, appendage, C-terminal subdomain,IPR017106:Coatomer, gamma subunit,	PTHR10261~COATOMER GAMMA SUBUNIT,	PF01602:Adaptin N terminal region,PF01602:Adaptin_N,PF08752:Coatomer gamma subunit appendage domain,PF08752:Gamma-COP,		segmentation(2);autophagy(6);embryo development(7);transport(22);regulation of inhibitory postsynaptic membrane potential(5);regulation of long-term neuronal synaptic plasticity(4);amyloid precursor protein catabolic process(3);ionotropic glutamate receptor signaling pathway(14);protein processing(4);L-serine transport(4);cellular response to platelet-derived growth factor stimulus(3);lysosome or…	retromer complex(2);cytoplasm(61);mitochondrion(33);node of Ranvier(2);ionotropic glutamate receptor complex(2);membrane(50);neuronal cell body(8);lysosome(9);kainate selective glutamate receptor complex(2);neuromuscular junction(5);membrane fraction(10);Golgi apparatus(14);
4	ILMN_1251276	58188	Vstm2b	V-set and transmembrane domain containing 2B	4	3.94071	342865	VSTM2B	MGI:1914525|Ensembl:ENSMUSG00000039257	7	protein-coding	1	1	0	2	1	1	0.467456	125	543	0.319388		HIP,HY,OLF,MB,CTX,PAL,sAMY,STR,RHP,HPF	CB,STRv,P,MY,LSX,STRd		no data	IPR003599:Immunoglobulin subtype,IPR007110:Immunoglobulin-like,IPR013106:Immunoglobulin V-set,IPR013783:Immunoglobulin-like fold,	PTHR12231~CTX-RELATED TYPE I TRANSMEMBRANE PROTEIN,	PF07686:Immunoglobulin V-set domain,PF07686:V-set,		positive regulation of macrophage derived foam cell differentiation(3);positive regulation of phagocytosis, engulfment(3);transforming growth factor beta receptor signaling pathway(6);ionotropic glutamate receptor signaling pathway(6);lipoprotein catabolic process(3);low-density lipoprotein particle clearance(4);cellular response to lipoteichoic acid(3);interferon-beta production(3);	SCAR complex(2);N-methyl-D-aspartate selective glutamate receptor complex(4);
5	ILMN_2839027	66104	Tceal6	transcription elongation factor A (SII)-like 6	2	4.9843	85012	TCEAL3	MGI:1923939|Ensembl:ENSMUSG00000031409|Vega:OTTMUSG00000018755	X	protein-coding	0	1	0	1	0	0	0.591249	371	581	0.727451		HPF,CTXsp,STR,OLF, Isocortex	PAL,TH,HY,MB,P,MY	CB	no data	IPR010370:Transcription elongation factor A, SII-related,	PTHR14754~TRANSCRIPTION ELONGATION FACTOR A,	PF06137:TFA,
6	ILMN_2649172	66995	Zcchc18	zinc finger, CCHC domain containing 18	1	6.41374	644353	ZCCHC18	MGI:1914245|Ensembl:ENSMUSG00000031428|Vega:OTTMUSG00000018826	X	protein-coding	1	0	0	1	1	1	0.760812	592	543	0.923248		HIP,HY,OLF,MB,CB,CTX,STRv,PAL,P,sAMY,STR,RHP,MY,HPF,LSX,STRd			Neurons	IPR001878:Zinc finger, CCHC-type,	PTHR23096~FAMILY NOT NAMED,	PF00098:zf-CCHC,	metabolic process(20);gluconeogenesis(5);regulation of osteoblast differentiation(3);aldehyde catabolic process(2);L-serine transport(3);canonical Wnt receptor signaling pathway(14);Schwann cell proliferation(2);lung induction(3);regulation of neuron differentiation(4);branching involved in ureteric bud morphogenesis(4);cell recognition(4);methylglyoxal biosynthetic process(2);L-glutamate transpo…	plasma membrane(39);cell-cell junction(11);fascia adherens(3);synapse(8);cell projection membrane(2);membrane(47);neuronal cell body(8);cell-cell adherens junction(15);flotillin complex(2);catenin complex(3);basolateral plasma membrane(14);adherens junction(4);gap junction(4);nucleus(63);	L-serine transmembrane transporter activity(3);chromatin binding(19);cadherin binding(5);ionotropic glutamate receptor binding(3);PDZ domain binding(5);triose-phosphate isomerase activity(6);glucose-6-phosphate isomerase activity(16);acetate-CoA ligase activity(3);high-affinity glutamate transmembrane transporter activity(4);protein binding(70);protein C-terminus binding(6);intramolecular transfe…
7	ILMN_2417413	67144	Lrrc40	leucine rich repeat containing 40	2	3.7254	55631	LRRC40	MGI:1914394|Ensembl:ENSMUSG00000063052|Vega:OTTMUSG00000031933	3	protein-coding	0	0	0	0	0	0	0.441915	77	581	0.212121			HY,PAL,P,LSX	HIP,OLF,MB,CB,CTX,STRv,sAMY,STR,RHP,MY,HPF,STRd	no data	IPR001611:Leucine-rich repeat,IPR003591:Leucine-rich repeat, typical subtype,IPR015766:Leucine-rich repeat-containing protein,	PTHR23155~LEUCINE-RICH REPEAT-CONTAINING PROTEIN,	PF00560:106-127,PF00560:48-70,PF00560:LRR_1,		peroxisome organization(4);T cell selection(2);peptidyl-lysine desuccinylation(3);peptidyl-lysine demalonylation(2);maintenance of DNA methylation(3);C-5 methylation of cytosine(2);	external side of plasma membrane(37);SCF ubiquitin ligase complex(3);nuclear part(2);	It is a protein_coding_gene from Drosophila melanogaster. Its molecular function is unknown. Based on sequence similarity, it is predicted to be involved in the biological process: Ras protein signal transduction. No phenotypic data is available
8	ILMN_2636325	67254	2900011O08Rik	RIKEN cDNA 2900011O08 gene	1	5.84261	89927	C16orf45	MGI:1914504|Ensembl:ENSMUSG00000044117|Vega:OTTMUSG00000026346	16	protein-coding	0	0	0	0	0	0	0.693064	518	581	0.887746		HIP,HY,OLF,MB,CB,CTX,STRv,PAL,P,sAMY,STR,RHP,MY,HPF,LSX,STRd			Neurons		PTHR22704~UNCHARACTERIZED,	DUF3585; Protein of unknown function (DUF3585)	carbohydrate phosphorylation(8);regulation of glucocorticoid metabolic process(2);long-chain fatty acid metabolic process(3);very long-chain fatty acid metabolic process(3);medium-chain fatty acid transport(2);glycolysis(9);determination of left/right symmetry(7);cytoplasmic transport(2);mesendoderm development(2);	activin responsive factor complex(2);ubiquitin ligase complex(4);PcG protein complex(3);	Hsp70 protein binding(3);hexokinase activity(4);phosphofructokinase activity(2);6-phosphofructokinase activity(5);glucose-6-phosphate isomerase activity(8);long-chain fatty acid-CoA ligase activity(4);very long-chain fatty acid-CoA ligase activity(4);
9	ILMN_1231274	67272	Cmtm5	CKLF-like MARVEL transmembrane domain containing 5	1	5.14627	116173	CMTM5	MGI:2447164|Ensembl:ENSMUSG00000040759	14	protein-coding	1	9	0	10	11	0	0.610462	404	581	0.767331		MB,CB,P,MY	HIP,HY,OLF,CTX,STRv,PAL,sAMY,STR,RHP,HPF,LSX,STRd		Oligodendrocytes,Bergmann glia	IPR008253:Marvel,	PTHR22776~MARVEL-CONTAINING POTENTIAL LIPID RAFT-ASSOCIATED PROTEIN,	PF01284:MARVEL,PF01284:Membrane-associating domain,	T cell homeostatic proliferation(2);asparagine catabolic process via L-aspartate(2);apoptotic process(11);neuron apoptosis(6);positive regulation of apoptotic process(17);apoptosis in response to endoplasmic reticulum stress(3);release of cytochrome c from mitochondria(8);activation of cysteine-type endopeptidase activity involved in apoptotic process by cytochrome c(3);adenine metabolic process(…	mitochondrial respiratory chain complex I(9);mitochondrial inner membrane(11);mitochondrion(57);mitochondrial membrane(4);respiratory chain(9);	serine-tRNA ligase activity(2);alpha-1,3-mannosylglycoprotein 2-beta-N-acetylglucosaminyltransferase activity(2);phosphomannomutase activity(2);asparaginase activity(2);NADH dehydrogenase (ubiquinone) activity(6);NADH dehydrogenase activity(3);ubiquinol-cytochrome-c reductase activity(2);adenine phosphoribosyltransferase activity(9);long-chain-3-hydroxyacyl-CoA dehydrogenase activity(2);
10	ILMN_1233535	67412	6330407J23Rik	RIKEN cDNA 6330407J23 gene	1	4.68841	387104	C6orf174	MGI:1914662|Ensembl:ENSMUSG00000038916	10	protein-coding	0	0	0	0	0	0	0.55615	303	581	0.636555				HIP,HY,OLF,MB,CB,CTX,STRv,PAL,P,sAMY,STR,RHP,MY,HPF,LSX,STRd	no data		PTHR15742~UNCHARACTERIZED,	DUF3166; Protein of unknown function (DUF3166)	positive regulation of macrophage derived foam cell differentiation(6);positive regulation of phagocytosis, engulfment(4);positive regulation of growth rate(2);piRNA metabolic process(3);protein sumoylation(3);cellular response to bacterial lipopeptide(2);response to xenobiotic stimulus(3);regulation of removal of superoxide radicals(2);plasma lipoprotein particle clearance(2);liver development(4…	piP-body(2);nuclear body(3);	thrombospondin receptor activity(2);hepatocyte growth factor receptor binding(2);low-density lipoprotein receptor activity(4);G-quadruplex RNA binding(3);glycogen phosphorylase activity(5);protein-L-isoaspartate (D-aspartate) O-methyltransferase activity(2);Gram-negative bacterial cell surface binding(2);Gram-positive bacterial cell surface binding(2);erythropoietin receptor activity(3);lipoprote…
11	1417050_at	67445	C1qtnf4	C1q and tumor necrosis factor related protein 4	5	3.43869	114900	C1QTNF4	MGI:1914695|Ensembl:ENSMUSG00000040794|Vega:OTTMUSG00000014316	2	protein-coding	1	1	0	2	2	0	0.471932	134	581	0.342273		HIP,OLF,CB,CTX,STRv,sAMY,STR,RHP,HPF,STRd	HY,MB,PAL,P,MY,LSX		Neurons	IPR001073:Complement C1q protein,IPR008983:Tumour necrosis factor-like,	PTHR10499~COLLAGEN ALPHA CHAIN,	PF00386:176-309,PF00386:C1q,	suckling behavior(3);negative regulation of release of cytochrome c from mitochondria(3);regulation of neuron apoptosis(4);olfactory learning(2);phosphorylation(13);ion transmembrane transport(8);negative regulation of neuron apoptosis(10);ionotropic glutamate receptor signaling pathway(15);insulin receptor signaling pathway(8);maternal placenta development(2);protein autophosphorylation(10);neur…	cytoplasm(61);lamellipodium(6);neuron projection(7);actomyosin(3);plasma membrane(34);protein complex(10);cytosol(14);synapse(13);postsynaptic membrane(8);membrane(63);myelin sheath(4);synaptobrevin 2-SNAP-25-syntaxin-1a complex(3);kainate selective glutamate receptor complex(2);axon(7);growth cone(5);phagocytic vesicle(2);membrane fraction(12);nucleus(50);N-methyl-D-aspartate selective glutamate…	peroxisome matrix targeting signal-1 binding(3);LIM domain binding(4);protein kinase activity(34);valine-tRNA ligase activity(2);identical protein binding(8);cAMP-dependent protein kinase regulator activity(3);ATP binding(28);phosphatidylinositol 3-kinase binding(3);protein serine/threonine kinase activity(25);nitric-oxide synthase regulator activity(2);pseudophosphatase activity(2);kinase activi…
12	1420537_at	67516	Kctd4	potassium channel tetramerisation domain containing 4	5	3.02772	386618	KCTD4	MGI:1914766|Ensembl:ENSMUSG00000046523	14	protein-coding	0	0	0	0	0	0	0.41553	39	581	0.113372		HIP,HY,OLF,sAMY,RHP,HPF,LSX	MB,CB,CTX,STRv,PAL,P,STR,MY,STRd		no data	IPR000210:BTB/POZ-like,IPR003131:Potassium channel, voltage dependent, Kv, tetramerisation,IPR011333:BTB/POZ fold,	PTHR14499~POTASSIUM CHANNEL TETRAMERIZATION DOMAIN-CONTAINING,	PF02214:K_tetra,	autolysis(2);positive regulation of high-density lipoprotein particle assembly(2);cellular component movement(4);response to acid(3);cellular process(6);positive regulation of cholesterol efflux(3);brain-derived neurotrophic factor receptor signaling pathway(3);	lamellipodium(10);plasma membrane(30);tight junction(8);	2-alkenal reductase [NAD(P)] activity(2);ribulose-phosphate 3-epimerase activity(2);gastrin receptor activity(2);aspartate-tRNA ligase activity(2);15-oxoprostaglandin 13-oxidase activity(2);ion gated channel activity(2);brain-derived neurotrophic factor-activated receptor activity(3);
13	ILMN_2698911	67937	Tmem59l	transmembrane protein 59-like	3	3.67028	25789	TMEM59L	MGI:1915187|Ensembl:ENSMUSG00000035964	8	protein-coding	0	1	0	1	4	1	0.435377	64	543	0.178402		HIP,HY,OLF,MB,CB,CTX,STRv,PAL,P,sAMY,STR,RHP,MY,HPF,LSX,STRd			no data			BSMAP; Brain specific membrane anchored protein		suckling behavior(3);olfactory learning(2);negative regulation of neuron apoptosis(10);ionotropic glutamate receptor signaling pathway(16);insulin receptor signaling pathway(4);protein autophosphorylation(9);protein phosphorylation(26);negative regulation of apoptotic process(15);respiratory gaseous exchange(3);cellular response to insulin stimulus(6);receptor-mediated endocytosis(5);regulation o…	membrane(50);dendrite(7);cytoplasm(53);postsynaptic density(5);actomyosin(2);kainate selective glutamate receptor complex(2);plasma membrane(29);smooth endoplasmic reticulum(2);rough microsome(2);heterotrimeric G-protein complex(4);synapse(11);postsynaptic membrane(6);N-methyl-D-aspartate selective glutamate receptor complex(3);
14	1429175_at	68027	Tmem178	transmembrane protein 178	5	4.1157	130733	TMEM178	MGI:1915277|Ensembl:ENSMUSG00000024245	17	protein-coding	1	0	0	1	0	0	0.564848	321	581	0.661856		HIP,CB,CTX,PAL,RHP,HPF	HY,OLF,MB,STRv,P,sAMY,STR,MY,LSX,STRd		no data	IPR006187:Claudin,		Claudin_2; PMP-22/EMP/MP20/Claudin tight junction	immunoglobulin mediated immune response(8);regulation of inclusion body assembly(3);positive regulation of peptidyl-tyrosine phosphorylation(8);positive regulation of B cell proliferation(14);postreplication repair(2);B cell mediated immunity(2);negative regulation of DNA recombination(3);exocytosis(5);somatic hypermutation of immunoglobulin genes(6);negative regulation of protein refolding(2);hu…	external side of plasma membrane(34);immunoglobulin complex, circulating(24);cytosolic ribosome(2);perichromatin fibrils(2);B cell receptor complex(20);recycling endosome membrane(3);MutSalpha complex(2);MutSbeta complex(2);	translation initiation factor activity(4);guanine/thymine mispair binding(2);RNA-3'-phosphate cyclase activity(2);antigen binding(18);peptide-methionine-(S)-S-oxide reductase activity(3);	Almost exclusively neuronal label. No oligo label, No astrocyte label
15	ILMN_2926480	68203	Diras2	DIRAS family, GTP-binding RAS-like 2	2	5.43702	54769	DIRAS2	MGI:1915453|Ensembl:ENSMUSG00000047842	13	protein-coding	1	3	0	4	2	2	0.644952	460	520	0.791084		NA			Neurons	IPR001806:Ras GTPase,IPR003577:Ras small GTPase, Ras type,IPR005225:Small GTP-binding protein,IPR013753:Ras,	PTHR11708~RAS-RELATED GTPASE,	PF00071:Ras,PF00071:Ras family,	gamma-aminobutyric acid catabolic process(3);regulation of protein transport(3);carbohydrate phosphorylation(7);synaptic vesicle exocytosis(5);clathrin coat assembly(3);neuron migration(9);neurotransmitter transport(5);gamma-aminobutyric acid metabolic process(3);galactose metabolic process(4);	synaptic vesicle(5);synaptobrevin 2-SNAP-25-syntaxin-1a-complexin I complex(2);sarcoplasmic reticulum(4);	small conjugating protein ligase activity(2);protein kinase C activity(3);succinate-semialdehyde dehydrogenase activity(2);microtubule binding(5);syntaxin binding(4);neurotransmitter transporter activity(2);galactose binding(2);potassium:chloride symporter activity(3);galactokinase activity(8);calcium-transporting ATPase activity(3);L-aspartate:2-oxoglutarate aminotransferase activity(11);	It is a protein_coding_gene conserved in Drosophila melanogaster. Based on sequence similarity, it is predicted to have molecular function: GTPase activity. No phenotypic data is available.
16	1436237_at	69480	Ttc9	tetratricopeptide repeat domain 9	5	3.78387	23508	TTC9	MGI:1916730|Ensembl:ENSMUSG00000042734	12	protein-coding	2	2	0	4	3	1	0.519306	237	543	0.525158			P,MY,HPF	HIP,HY,OLF,MB,CB,CTX,STRv,PAL,sAMY,STR,RHP,LSX,STRd	Neurons	IPR001179:Peptidyl-prolyl cis-trans isomerase, FKBP-type,IPR011990:Tetratricopeptide-like helical,IPR013026:Tetratricopeptide region,IPR013105:Tetratricopeptide TPR2,IPR019734:Tetratricopeptide repeat,	PTHR10516~FK506 BINDING PROTEIN,	PF00254:FKBP_C,PF07719:Tetratricopeptide repeat,PF07719:TPR_2,	glycolysis(4);negative regulation of exocytosis(2);pyrimidine nucleotide metabolic process(2);regulation of dendritic spine development(2);inhibition of adenylate cyclase activity by G-protein coupled glutamate receptor signaling pathway(3);maintenance of DNA methylation(3);deoxycytidine metabolic process(2);serine phosphorylation of STAT3 protein(2);	WINAC complex(2);	deoxycytidine kinase activity(4);adenylate cyclase inhibiting G-protein coupled glutamate receptor activity(2);fructose-bisphosphate aldolase activity(4);fructose binding(2);glutamate receptor activity(2);pyrimidine deoxyribonucleoside binding(2);DNA (cytosine-5-)-methyltransferase activity(2);glucose-6-phosphate isomerase activity(8);group III metabotropic glutamate receptor activity(3);beta-gal…
17	ILMN_2774528	69519	Rwdd2a	RWD domain containing 2A	4	3.04186	112611	RWDD2A	MGI:1916769|Ensembl:ENSMUSG00000032417	9	protein-coding	0	0	0	0	0	0	0.360832	2	581	0.00614439			HIP,HY,OLF,MB,CB,CTX,PAL,P,sAMY,STR,RHP,MY,HPF,LSX	STRv,STRd	no data	IPR006575:RWD,IPR010541:Protein of unknown function DUF1115,IPR017359:Uncharacterised conserved protein UCP038021, RWD,	PTHR15955~RWD DOMAIN CONTAINING PROTEIN 2,	PF05773:RWD,PF05773:RWD domain,PF06544:DUF1115,PF06544:Protein of unknown function,		cellular protein localization(4);positive regulation of neuron projection development(4);fibroblast growth factor receptor signaling pathway(8);	lysosome(10);	It is a protein_coding_gene from Drosophila melanogaster. Its molecular function is unknown. The biological processes in which it is involved are not known. No phenotypic data is available
18	ILMN_3119914	69539	Trnp1	TMF1-regulated nuclear protein 1	3	4.80103	388610	TRNP1	MGI:1916789|Ensembl:ENSMUSG00000056596|Vega:OTTMUSG00000011157	4	protein-coding	1	1	0	2	8	0	0.56951	329	581	0.672802		STR, TH	P,MY,PAL,MB,LF		Neurons				collagen fibril organization(5);GTP catabolic process(6);cellular copper ion homeostasis(25);random inactivation of X chromosome(2);epinephrine metabolic process(2);elastic fiber assembly(4);copper ion transport(3);pigmentation(13);copper ion import(4);copper ion export(2);positive regulation of metalloenzyme activity(9);L-serine biosynthetic process(2);dopamine metabolic process(3);	cell-cell adherens junction(4);basolateral plasma membrane(6);mitochondrial fatty acid beta-oxidation multienzyme complex(2);trans-Golgi network(7);	O-phospho-L-serine:2-oxoglutarate aminotransferase activity(2);GTPase activity(7);phosphoglycerate mutase activity(4);lysine N-acetyltransferase activity(3);acetyl-CoA C-acyltransferase activity(3);GTP binding(12);long-chain-3-hydroxyacyl-CoA dehydrogenase activity(2);syntaxin binding(5);
19	1433945_at	70638	Fam189a1	family with sequence similarity 189, member A1	3	3.31061	23359	FAM189A1	MGI:1917888|Ensembl:ENSMUSG00000030518|Vega:OTTMUSG00000031035	7	protein-coding	0	1	0	1	0	0	0.454355	97	581	0.260054		HIP,CTX,RHP,HPF	HY,OLF,MB,CB,STRv,PAL,P,sAMY,STR,MY,LSX,STRd		Oligodendrocytes,Neurons			CD20; CD20-like family	protein ubiquitination(10);branch elongation involved in salivary gland morphogenesis(2);protein phosphorylation(17);myelination(4);protein ubiquitination involved in ubiquitin-dependent protein catabolic process(4);fibroblast growth factor receptor signaling pathway(9);calcium ion transport(6);brain-derived neurotrophic factor receptor signaling pathway(3);	neuronal cell body(9);Axin-APC-beta-catenin-GSK3B complex(3);beta-catenin destruction complex(2);postsynaptic membrane(7);centrosome(8);	ion channel activity(11);voltage-gated calcium channel activity(8);ligand-dependent nuclear receptor binding(3);chromatin binding(8);cAMP-dependent protein kinase inhibitor activity(2);ubiquitin-protein ligase activity(10);tau-protein kinase activity(3);protein binding(59);fibroblast growth factor binding(4);brain-derived neurotrophic factor-activated receptor activity(3);p53 binding(9);transcrip…
20	1428525_at	71691	Pnmal1	PNMA-like 1	4	4.65026	55228	PNMAL1	MGI:1918941|Ensembl:ENSMUSG00000041141	7	protein-coding	0	1	0	1	0	0	0.638211	450	581	0.818926		NA			Neurons		PTHR23094~UNCHARACTERIZED,		UV protection(3);embryonic forelimb morphogenesis(4);liver development(4);mRNA methylation(2);circadian rhythm(7);RNA methylation(2);assembly of spliceosomal tri-snRNP(2);	PTW/PP1 phosphatase complex(2);	phenylalanine-tRNA ligase activity(2);asparagine-tRNA ligase activity(2);aminoacyl-tRNA ligase activity(5);methyltransferase activity(6);
21	1428866_at	72125	Fam123a	family with sequence similarity 123, member A	5	2.98176	219287	FAM123A	MGI:1919375|Ensembl:ENSMUSG00000021986	14	protein-coding	2	4	1	7	5	2	0.409223	30	520	0.0879096		HPF, CTXsp,STR,PAL,TH,HY,MB,P	MY, CB, OLF		Neurons,Oligodendrocytes	IPR019003:Wilms tumour protein, X-chromosome,	PTHR22237~UNCHARACTERIZED,	PF09422:WTX,	T cell homeostatic proliferation(2);regulation of lung blood pressure(2);apoptotic process(13);neuron apoptosis(6);histone acetylation(3);positive regulation of apoptotic process(14);apoptosis in response to endoplasmic reticulum stress(3);release of cytochrome c from mitochondria(7);activation of cysteine-type endopeptidase activity involved in apoptotic process by cytochrome c(3);adenine metabo…	mitochondrion(27);mitochondrial membrane(4);PcG protein complex(3);	eukaryotic translation initiation factor 2alpha kinase activity(2);peptide-methionine-(S)-S-oxide reductase activity(2);histone acetyltransferase activity(4);adenine phosphoribosyltransferase activity(9);protein binding(44);peptide-methionine (R)-S-oxide reductase activity(2);protein disulfide oxidoreductase activity(3);
22	ILMN_2644068	72661	Serp2	stress-associated endoplasmic reticulum protein family member 2	2	5.44187	387923	SERP2	MGI:1919911|Ensembl:ENSMUSG00000052584	14	protein-coding	0	0	0	0	8	0	0.645527	461	581	0.830631			HIP,HY,OLF,MB,CB,CTX,STRv,PAL,sAMY,STR,RHP,HPF,LSX,STRd	P,MY	no data	IPR010580:Ribosome associated membrane RAMP4,	PTHR15601~STRESS ASSOCIATED ENDOPLASMIC RETICULUM PROTEIN (SERP1/RAMP4),	PF06624:RAMP4,PF06624:Ribosome associated membrane protein RAMP4,		maturation of SSU-rRNA from tricistronic rRNA transcript (SSU-rRNA, 5.8S rRNA, LSU-rRNA)(2);exit from mitosis(2);cellular response to insulin stimulus(6);optic nerve development(2);translational elongation(4);regulation of glucocorticoid metabolic process(2);insulin receptor signaling pathway(4);ribosomal large subunit assembly(2);positive regulation of sodium ion transport(3);translation(11);ret…	small ribosomal subunit(5);ribosome(12);ribonucleoprotein complex(7);fascia adherens(3);cytosolic large ribosomal subunit(10);cytosolic small ribosomal subunit(17);
23	ILMN_2943972	72865	Cxx1c	CAAX box 1 homolog C (human)	5	3.96624	8933	FAM127A	MGI:1920115|Ensembl:ENSMUSG00000051851	X	protein-coding	1	3	0	4	3	0	0.470484	131	581	0.335897		HY,MB,PAL,P,sAMY,STR,MY,LSX	HIP,OLF,CB,CTX,STRv,RHP,HPF,STRd		no data		PTHR15503~LDOC1 RELATED,			autophagy(4);pyrimidine base catabolic process(3);transport(23);synaptic vesicle exocytosis(3);protein targeting to peroxisome(3);protein neddylation(3);neurotransmitter transport(4);adenine metabolic process(4);peroxisome organization(3);fatty acid elongation(2);positive regulation of ERK1 and ERK2 cascade(5);	membrane(47);synaptic vesicle(8);soluble fraction(9);mitochondrion(29);tight junction(25);cell body(3);cytosolic small ribosomal subunit(4);
24	ILMN_3162247	72898	Asphd2	aspartate beta-hydroxylase domain containing 2	2	5.19745	57168	ASPHD2	MGI:1920148|Ensembl:ENSMUSG00000029348	5	protein-coding	0	0	0	0	3	1	0.616533	411	543	0.754986		HPF,CTXsp,STR	OLF,HY,P,MY	CB,TH	no data	IPR007803:Aspartyl/Asparaginyl beta-hydroxylase,	PTHR12366~ASPARTYL/ASPARAGINYL BETA-HYDROXYLASE,	PF05118:Aspartyl/Asparaginyl beta-hydroxylase,PF05118:Asp_Arg_Hydrox,		phosphorylation(13);negative regulation of neuron apoptosis(7);signal transduction by phosphorylation(5);tangential migration from the subventricular zone to the olfactory bulb(2);protein K48-linked deubiquitination(3);protein phosphorylation(21);negative regulation of apoptotic process(12);negative regulation of cell proliferation(13);positive regulation of histone methylation(2);retinal ganglio…	membrane(52);cytoplasm(54);lamellipodium(7);soluble fraction(9);integral to membrane of membrane fraction(3);nucleus(53);ruffle(4);
25	ILMN_1237237	73032	Ttc9b	tetratricopeptide repeat domain 9B	0	5.29367	148014	TTC9B	MGI:1920282|Ensembl:ENSMUSG00000007944|Vega:OTTMUSG00000023957	7	protein-coding	0	0	0	0	0	0	0.627947	433	581	0.80037			HIP,OLF,CTX,sAMY,STR,RHP,HPF,STRd	HY,MB,CB,STRv,PAL,P,MY,LSX	Neurons	IPR001179:Peptidyl-prolyl cis-trans isomerase, FKBP-type,IPR011990:Tetratricopeptide-like helical,IPR013026:Tetratricopeptide region,IPR013105:Tetratricopeptide TPR2,IPR019734:Tetratricopeptide repeat,	PTHR10516~FK506 BINDING PROTEIN,	PF00254:FKBP_C,PF07719:Tetratricopeptide repeat,PF07719:TPR_2,	T cell homeostatic proliferation(2);positive regulation of membrane potential(2);cellular heat acclimation(2);apoptotic process(11);neuron apoptosis(6);positive regulation of apoptotic process(14);apoptosis in response to endoplasmic reticulum stress(3);release of cytochrome c from mitochondria(7);activation of cysteine-type endopeptidase activity involved in apoptotic process by cytochrome c(3);…	cytoplasm(44);basement membrane(20);laminin-2 complex(2);laminin-1 complex(4);synaptobrevin 2-SNAP-25-syntaxin-1a complex(3);laminin-8 complex(2);laminin complex(2);mitochondrial membrane(6);laminin-10 complex(4);ESC/E(Z) complex(4);PcG protein complex(3);	glucose-6-phosphatase activity(3);phosphatase binding(4);transcription corepressor activity(9);O-fucosylpeptide 3-beta-N-acetylglucosaminyltransferase activity(2);SNARE binding(3);protein binding(54);channel regulator activity(2);galactosylgalactosylxylosylprotein 3-beta-glucuronosyltransferase activity(2);
26	1429443_at	74020	Cpne4	copine IV	2	3.52169	131034	CPNE4	MGI:1921270|Ensembl:ENSMUSG00000032564|Vega:OTTMUSG00000023466	9	protein-coding	3	4	0	7	2	1	0.483323	155	543	0.380439		HIP,OLF,LSX	HY,MB,CTX,STRv,PAL,P,sAMY,STR,RHP,MY,HPF,STRd	CB	Neurons	IPR000008:C2 calcium-dependent membrane targeting,IPR002035:von Willebrand factor, type A,IPR010734:Copine,IPR017972:Cytochrome P450, conserved site,IPR018029:C2 membrane targeting protein,	PTHR10857~COPINE,	PF00092:VWA,PF00168:C2,PF00168:C2 domain,PF07002:Copine,	protein import into nucleus(4);regulation of muscle cell differentiation(2);nucleocytoplasmic transport(8);cellular heat acclimation(2);autolysis(2);protein phosphorylation(31);cellular protein complex localization(2);positive regulation of synapse structural plasticity(2);regulation of actin filament polymerization(4);	calcium- and calmodulin-dependent protein kinase complex(2);	ephrin receptor binding(5);cAMP-dependent protein kinase activity(3);calcium-dependent protein kinase C activity(3);syndecan binding(2);protein kinase C activity(3);protein serine/threonine kinase activity(12);protein serine/threonine phosphatase activity(4);iodide peroxidase activity(2);metalloendopeptidase inhibitor activity(3);
27	ILMN_2869623	76156	Fam131b	family with sequence similarity 131, member B	1	4.82694	9715	FAM131B	MGI:1923406|Ensembl:ENSMUSG00000029861|Vega:OTTMUSG00000033751	6	protein-coding	0	0	0	0	1	1	0.572583	339	543	0.670143		HIP,OLF,MB,CB,CTX,STRv,P,STR,RHP,MY,HPF,LSX,STRd	HY,PAL,sAMY		no data					long-chain fatty acid metabolic process(3);very long-chain fatty acid metabolic process(3);medium-chain fatty acid transport(2);
28	1435256_at	76686	Clip3	CAP-GLY domain containing linker protein 3	4	3.68622	25999	CLIP3	MGI:1923936|Ensembl:ENSMUSG00000013921|Vega:OTTMUSG00000024314	7	protein-coding	2	5	0	7	8	1	0.505905	199	543	0.461756		HIP,HY,OLF,MB,CB,CTX,STRv,PAL,P,sAMY,STR,RHP,MY,HPF,LSX,STRd			no data	IPR000938:Cytoskeleton-associated protein, CAP-Gly,IPR002110:Ankyrin,	PTHR18916~DYNACTIN 1-RELATED MICROTUBULE-BINDING,	PF00023:Ank,PF01302:CAP_GLY,	carbohydrate phosphorylation(4);regulation of BMP signaling pathway(3);negative regulation of ATPase activity(2);medium-chain fatty acid catabolic process(2);medium-chain fatty acid metabolic process(2);fatty acid beta-oxidation using acyl-CoA dehydrogenase(3);carnitine metabolic process, CoA-linked(2);	activin responsive factor complex(2);PcG protein complex(4);	hexokinase activity(4);actin binding(10);G-quadruplex RNA binding(3);phosphatidylinositol transporter activity(2);medium-chain-acyl-CoA dehydrogenase activity(2);
29	1425213_at	76886	Fam81a	family with sequence similarity 81, member A	0	4.41925	145773	FAM81A	MGI:1924136|Ensembl:ENSMUSG00000032224|Vega:OTTMUSG00000030841	9	protein-coding	0	0	0	0	0	0	0.606506	396	581	0.757895		HIP,OLF,CTX,sAMY,RHP,HPF,LSX	HY,MB,STRv,PAL,P,STR,MY,STRd	CB	Neurons		PTHR22420~UNCHARACTERIZED,	Smc; Chromosome segregation ATPases [Cell division and chromosome partitioning]	smooth muscle contraction involved in micturition(2);negative regulation of cell volume(2);activation of mitotic anaphase-promoting complex activity(2);protein sulfation(2);micturition(3);		large conductance calcium-activated potassium channel activity(3);glucose-6-phosphate isomerase activity(8);double-stranded RNA adenosine deaminase activity(3);oligosaccharide binding(2);[heparan sulfate]-glucosamine N-sulfotransferase activity(2);phosphatidylinositol-3,4,5-trisphosphate 3-phosphatase activity(3);voltage-gated potassium channel activity(5);calcium-activated potassium channel acti…
30	ILMN_1239445	76980	Ube2ql1	ubiquitin-conjugating enzyme E2Q family-like 1	2	3.95749	134111	UBE2QL1	MGI:1924230|Ensembl:ENSMUSG00000052981	13	protein-coding	0	0	0	0	1	0	0.469447	129	581	0.33162		HIP,OLF,MB,CB,CTX,PAL,P,RHP,MY,HPF,LSX	HY,STRv,sAMY,STR,STRd		no data	IPR000608:Ubiquitin-conjugating enzyme, E2,IPR016135:Ubiquitin-conjugating enzyme/RWD-like,	PTHR11621~UBIQUITIN-CONJUGATING ENZYME E2,	UBCc; Ubiquitin-conjugating enzyme E2, catalytic (UBCc) domain		multicellular organismal iron ion homeostasis(3);protein stabilization(4);ferrous iron transport(3);lead ion transport(2);ether lipid biosynthetic process(2);ATP catabolic process(7);nickel cation transmembrane transport(2);cobalt ion transport(7);iron ion transport(4);ferrous iron import(3);	signal recognition particle, endoplasmic reticulum targeting(2);SWI/SNF complex(4);sarcoplasmic reticulum(4);	It is a protein_coding_gene from Drosophila melanogaster. An electronic pipeline based on InterPro domains suggests that it has the molecular function: acid-amino acid ligase activity. The biological processes in which it is involved are not known
31	1428184_at	76982	3110035E14Rik	RIKEN cDNA 3110035E14 gene	0	4.9257	254778	C8orf46	MGI:1924232|Ensembl:ENSMUSG00000067879|Vega:OTTMUSG00000022603	1	protein-coding	0	0	0	0	1	0	0.676013	504	581	0.874241		HIP,OLF,CTX,RHP,HPF,STRd	HY,MB,STRv,PAL,P,sAMY,STR,MY,LSX	CB	no data				UV protection(6);asparagine biosynthetic process(2);negative regulation of defense response to virus(2);ubiquitin-dependent protein catabolic process(6);nucleotide-excision repair, DNA incision, 3'-to lesion(2);response to UV(4);positive regulation of protein catabolic process(3);		phenylalanine-tRNA ligase activity(2);bubble DNA binding(2);citrate (Si)-synthase activity(3);endodeoxyribonuclease activity(2);threonine-type endopeptidase activity(4);asparagine synthase (glutamine-hydrolyzing) activity(2);	Almost exclusively neuronal label. No oligo label, No astrocyte label
32	ILMN_2841307	77629	Sphkap	SPHK1 interactor, AKAP domain containing	4	4.99762	80309	SPHKAP	MGI:1924879|Ensembl:ENSMUSG00000026163|Vega:OTTMUSG00000030288	1	protein-coding	3	8	1	12	4	1	0.592829	374	543	0.712942		HIP,HY,OLF,MB,CB,CTX,PAL,P,sAMY,STR,RHP,MY,HPF,LSX	STRv,STRd		Neurons	IPR008382:A-kinase anchor 110 kDa,IPR018292:A-kinase anchor 110 kDa, C-terminal,	PTHR10226~A KINASE ANCHOR PROTEIN,	PF05716:AKAP_110,	lamellipodium assembly(3);regulation of lung blood pressure(2);regulation of Rho protein signal transduction(4);cAMP biosynthetic process(4);positive regulation of transcription from RNA polymerase II promoter by galactose(2);inositol phosphate-mediated signaling(3);	desmosome(4);	guanyl-nucleotide exchange factor activity(7);citrate (Si)-synthase activity(3);protein serine/threonine phosphatase activity(6);phosphatidylinositol binding(4);syndecan binding(2);phospholipid binding(8);Rho guanyl-nucleotide exchange factor activity(5);rDNA binding(2);inositol 1,4,5-trisphosphate-sensitive calcium-release channel activity(3);metalloendopeptidase inhibitor activity(3);
33	1455516_at	77771	Csrnp3	cysteine-serine-rich nuclear protein 3	5	3.61995	80034	CSRNP3	MGI:1925021|Ensembl:ENSMUSG00000044647|Vega:OTTMUSG00000012965	2	protein-coding	3	3	0	6	1	1	0.496809	179	543	0.425923		HIP,HY,MB,CTX,STRv,PAL,sAMY,STR,HPF,LSX,STRd	OLF,CB,P,RHP,MY		no data		PTHR13580~TGF-BETA INDUCED APOPTOSIS PROTEIN,		negative regulation of exocytosis(2);peptidyl-threonine dephosphorylation(2);	protein serine/threonine phosphatase complex(3);	pyruvate kinase activity(3);beta-galactoside alpha-2,6-sialyltransferase activity(2);phosphoprotein phosphatase activity(6);phosphopyruvate hydratase activity(2);
34	1429013_at	78283	Mtap7d2	MAP7 domain containing 2	4	4.53647	256714	MAP7D2	MGI:1917474|Ensembl:ENSMUSG00000041020|Vega:OTTMUSG00000019440	X	protein-coding	0	2	0	2	0	0	0.622594	421	581	0.786916				HIP,HY,OLF,MB,CB,CTX,STRv,PAL,P,sAMY,STR,RHP,MY,HPF,LSX,STRd	Neurons	IPR008604:E-MAP-115,	PTHR15073~MICROTUBULE-ASSOCIATED PROTEIN,	PF05672:MAP7,	CDP-diacylglycerol biosynthetic process(2);lysine transport(2);L-amino acid transport(4);amino acid transport(5);histidine transport(3);positive regulation of myeloid leukocyte differentiation(2);asparagine transport(2);regulation of calcium ion transport via voltage-gated calcium channel activity(5);arginine transport(5);gamma-aminobutyric acid signaling pathway(3);regulation of TOR signaling ca…	voltage-gated calcium channel complex(3);TORC2 complex(2);	L-lysine transmembrane transporter activity(2);L-asparagine transmembrane transporter activity(2);translation repressor activity, nucleic acid binding(2);L-glutamine transmembrane transporter activity(3);arginine transmembrane transporter activity(5);L-histidine transmembrane transporter activity(3);inositol-1,4,5-trisphosphate 5-phosphatase activity(2);L27 domain binding(2);delta-catenin binding…
35	ILMN_2875404	78593	Nrip3	nuclear receptor interacting protein 3	0	6.16351	56675	NRIP3	MGI:1925843|Ensembl:ENSMUSG00000034825|Vega:OTTMUSG00000027286	7	protein-coding	1	3	0	4	2	0	0.73113	565	581	0.930807		OLF, TH	HPF, CTXsp	MB, P, MY	Neurons	IPR018378:C-type lectin, conserved site,IPR019103:Peptidase aspartic, eukaryotic predicted,	PTHR12917~ASPARTYL PROTEASE DDI-RELATED,	PF09668:Aspartyl protease,PF09668:Asp_protease,		protein import into nucleus(4);gamma-aminobutyric acid catabolic process(3);negative regulation of catalytic activity(5);carbohydrate phosphorylation(7);oxidation-reduction process(20);regulation of neurotransmitter secretion(4);base-excision repair, gap-filling(3);positive regulation of transcription from RNA polymerase II promoter by glucose(4);late viral mRNA transcription(2);cellular response…	cytoplasm(47);pyruvate dehydrogenase complex(2);sarcolemma(7);dystrophin-associated glycoprotein complex(3);nucleus(49);
36	ILMN_2677824	96935	Susd4	sushi domain containing 4	5	3.92257	55061	SUSD4	MGI:2138351|Ensembl:ENSMUSG00000038576|Vega:OTTMUSG00000027014	1	protein-coding	1	1	0	2	1	1	0.465305	122	543	0.313006		HIP,HY,OLF,MB,CB,CTX,STRv,PAL,sAMY,RHP,MY,HPF,LSX	P,STR,STRd		Oligodendrocytes	IPR000436:Sushi/SCR/CCP,IPR016060:Complement control module,	PTHR19325~COMPLEMENT COMPONENT-RELATED SUSHI DOMAIN-CONTAINING,	PF00084:Sushi,		random inactivation of X chromosome(2);regulation of microtubule-based process(3);negative regulation of transcription, DNA-dependent(11);protein phosphorylation(15);anterior/posterior pattern specification(10);regulation of transcription, DNA-dependent(23);synaptonemal complex organization(2);negative regulation of transcription from RNA polymerase II promoter(15);regulation of Rap GTPase activi…	cytoplasm(48);Axin-APC-beta-catenin-GSK3B complex(3);sarcolemma(7);SWI/SNF complex(4);beta-catenin destruction complex(2);dystrophin-associated glycoprotein complex(3);nucleus(66);
37	ILMN_2594139	103712	6330403K07Rik	RIKEN cDNA 6330403K07 gene	2	5.06783	728392	LOC728392	MGI:1918001	11	protein-coding	2	0	0	2	0	0	0.601158	385	581	0.744681		HIP,HY,OLF,MB,CB,CTX,STRv,PAL,P,sAMY,STR,RHP,MY,HPF,LSX,STRd			no data				positive regulation of Wnt receptor signaling pathway, planar cell polarity pathway(2);mitochondrial respiratory chain complex III assembly(2);negative regulation of growth(2);	mitochondrion(27);	ubiquinol-cytochrome-c reductase activity(2);[heparan sulfate]-glucosamine N-sulfotransferase activity(2);thiol oxidase activity(2);isocitrate dehydrogenase (NAD+) activity(2);	Almost exclusively neuronal label. No oligo label, No astrocyte label
38	ILMN_2645133	104885	Tmem179	transmembrane protein 179	2	4.39228	388021	TMEM179	MGI:2144891|Ensembl:ENSMUSG00000054013	12	protein-coding	0	0	0	0	0	0	0.521022	243	581	0.544843		HIP,HY,OLF,MB,CTX,STRv,PAL,P,sAMY,STR,RHP,MY,HPF,LSX,STRd	CB		Neurons					regulation of neuron apoptosis(3);carbohydrate phosphorylation(6);positive regulation of filopodium assembly(3);glycogen catabolic process(5);protein K48-linked deubiquitination(3);lysosome organization(8);double-strand break repair(4);positive regulation of DNA repair(4);cell cycle arrest(5);glycolysis(9);fructose 6-phosphate metabolic process(6);protein transport(12);histone H3-K9 methylation(3…	membrane(66);synaptic vesicle(7);flotillin complex(2);voltage-gated calcium channel complex(3);6-phosphofructokinase complex(2);plasma membrane(29);growth cone(5);Golgi apparatus part(2);integral to membrane(42);trans-Golgi network(5);	It is a protein_coding_gene from Drosophila melanogaster. Its molecular function is unknown. The biological processes in which it is involved are not known. No phenotypic data is available
39	ILMN_1220482	107528	Magee1	melanoma antigen, family E, 1	4	3.9163	57692	MAGEE1	MGI:2148149|Ensembl:ENSMUSG00000031227|Vega:OTTMUSG00000018098	X	protein-coding	2	3	0	5	9	0	0.46456	121	581	0.314286		HIP,HY,OLF,MB,CB,CTX,STRv,PAL,P,sAMY,STR,RHP,MY,HPF,LSX,STRd			Neurons	IPR002190:MAGE protein,	PTHR11736~MELANOMA-ASSOCIATED ANTIGEN (MAGE ANTIGEN),	PF01454:519-681,PF01454:713-875,PF01454:MAGE,		positive regulation of mast cell cytokine production(2);positive regulation of glutamate-cysteine ligase activity(4);B cell mediated immunity(2);synaptic vesicle exocytosis(4);negative regulation of DNA recombination(3);positive regulation of type IIa hypersensitivity(3);establishment of planar polarity(3);convergent extension involved in neural plate elongation(3);somatic hypermutation of immuno…	synaptobrevin 2-SNAP-25-syntaxin-1a-complexin I complex(2);MutSalpha complex(2);MutSbeta complex(2);glutamate-cysteine ligase complex(3);integral to mitochondrial membrane(2);
40	ILMN_1220054	208666	Diras1	DIRAS family, GTP-binding RAS-like 1	1	6.88306	148252	DIRAS1	MGI:2183442|Ensembl:ENSMUSG00000043670|Vega:OTTMUSG00000030296	10	protein-coding	0	2	0	2	2	1	0.816484	623	543	0.947097		HY,MB,CB,PAL,P,MY	HIP,OLF,CTX,STRv,sAMY,STR,RHP,HPF,LSX,STRd		Neurons	IPR001806:Ras GTPase,IPR003577:Ras small GTPase, Ras type,IPR005225:Small GTP-binding protein,IPR013753:Ras,	PTHR11708~RAS-RELATED GTPASE,	PF00071:Ras,		suckling behavior(3);regulation of neuron apoptosis(5);olfactory learning(2);Wnt receptor signaling pathway, planar cell polarity pathway(5);ion transmembrane transport(10);ionotropic glutamate receptor signaling pathway(17);cytoplasmic microtubule organization(3);long-chain fatty acid metabolic process(3);insulin receptor signaling pathway(4);canonical Wnt receptor signaling pathway(7);response …	membrane(49);cytoplasm(56);postsynaptic density(5);plasma membrane(27);cytoplasmic vesicle(9);growth cone(11);synapse(10);postsynaptic membrane(7);N-methyl-D-aspartate selective glutamate receptor complex(5);
41	1460570_at	209966	Pgbd5	piggyBac transposable element derived 5	4	4.63074	79605	PGBD5	MGI:2429955|Ensembl:ENSMUSG00000050751|Vega:OTTMUSG00000027609	8	protein-coding	1	2	0	3	0	0	0.635532	444	581	0.812443		HIP,OLF,MB,CB,CTX,STRv,PAL,P,sAMY,STR,RHP,MY,HPF,LSX,STRd	HY		Neurons			DDE_Tnp_1_7; Transposase IS4	lymphatic endothelial cell differentiation(2);negative regulation of sodium ion transport(3);positive regulation of canonical Wnt receptor signaling pathway(4);lamellipodium assembly(3);regulation of Rho protein signal transduction(4);positive regulation of neuron differentiation(6);cAMP biosynthetic process(6);cyclic nucleotide biosynthetic process(3);intracellular signal transduction(8);activat…	synaptobrevin 2-SNAP-25-syntaxin-1a complex(2);desmosome(4);myofibril(4);calcineurin complex(2);	guanyl-nucleotide exchange factor activity(6);adenylate cyclase activity(3);phosphorus-oxygen lyase activity(3);Rho guanyl-nucleotide exchange factor activity(4);rDNA binding(2);extracellular matrix binding(3);adenosylhomocysteinase activity(2);
42	ILMN_2698880	210027	Slc35f3	solute carrier family 35, member F3	2	4.08062	148641	SLC35F3	MGI:2444426|Ensembl:ENSMUSG00000057060|Vega:OTTMUSG00000029955	8	protein-coding	0	0	0	0	1	1	0.484053	158	543	0.386281		HIP,STR,HPF,STRd	HY,OLF,MB,CB,CTX,STRv,PAL,P,sAMY,RHP,MY,LSX		no data	IPR000620:Protein of unknown function DUF6, transmembrane,	PTHR19346~UNCHARACTERIZED,	PF00892:DUF6,PF00892:Integral membrane protein DUF6,		response to unfolded protein(5);negative regulation of epidermal growth factor-activated receptor activity(3);dicarboxylic acid transport(3);L-serine transport(2);retrograde protein transport, ER to cytosol(4);cellular response to unfolded protein(2);	basement membrane(20);laminin-2 complex(2);laminin-1 complex(4);laminin-8 complex(2);laminin complex(2);laminin-10 complex(4);ribonuclease H2 complex(4);PcG protein complex(4);	No abnormalities were observed in the RNAi experiments.
43	ILMN_1255211	211232	Cpne9	copine family member IX	2	4.81004	151835	CPNE9	MGI:2443052|Ensembl:ENSMUSG00000030270|Vega:OTTMUSG00000022223	6	protein-coding	1	3	0	4	0	0	0.570578	334	581	0.679552		NA			no data	IPR000008:C2 calcium-dependent membrane targeting,IPR002035:von Willebrand factor, type A,IPR010734:Copine,IPR018029:C2 membrane targeting protein,	PTHR10857~COPINE,	PF00092:VWA,PF00168:C2,PF07002:Copine,		regulation of cell growth(4);cell adhesion(10);axon extension involved in development(2);positive regulation of dopamine receptor signaling pathway(2);vesicle docking(2);genetic imprinting(2);nerve growth factor receptor signaling pathway(3);negative regulation of interleukin-6 production(3);multicellular organismal homeostasis(2);G-protein coupled purinergic nucleotide receptor signaling pathway…
44	ILMN_2856946	211383	Fam123c	family with sequence similarity 123, member C	2	3.4177	205147	FAM123C	MGI:3026939|Ensembl:ENSMUSG00000045174	1	protein-coding	1	1	0	2	3	1	0.405416	29	543	0.0852904		HIP,CB	HY,OLF,MB,CTX,STRv,PAL,P,sAMY,STR,RHP,MY,HPF,LSX	STRd	no data	IPR019003:Wilms tumour protein, X-chromosome,	PTHR22237~UNCHARACTERIZED,	PF09422:WTX,		negative regulation of transcription, DNA-dependent(10);negative regulation of centrosome duplication(2);neuroprotection(4);cilium assembly(4);negative regulation of intracellular estrogen receptor signaling pathway(2);heme a biosynthetic process(3);mismatch repair(7);formation of translation initiation complex(2);male germ-line stem cell division(2);	nuclear telomere cap complex(2);eukaryotic translation initiation factor 3 complex(4);MutSbeta complex(2);cytoplasmic vesicle membrane(3);
45	1452065_at	211739	Vstm2a	V-set and transmembrane domain containing 2A	3	4.66854	222008	VSTM2A	MGI:2384826|Ensembl:ENSMUSG00000048834|Vega:OTTMUSG00000005182	11	protein-coding	0	0	0	0	0	0	0.64072	455	210	0.476981		Isocortex, OLF, HPF, CTXsp, PAL, HY, MB, P, MY	STR, TH		Neurons	IPR003599:Immunoglobulin subtype,IPR007110:Immunoglobulin-like,IPR013106:Immunoglobulin V-set,IPR013783:Immunoglobulin-like fold,		PF07686:Immunoglobulin V-set domain,PF07686:V-set,	glycolysis(5);carbohydrate phosphorylation(4);	organelle membrane(2);basal cortex(2);cilium(5);nucleolus(10);autophagic vacuole(3);cilium part(2);Golgi membrane(5);	glucose-6-phosphatase activity(3);alpha-1,3-mannosylglycoprotein 2-beta-N-acetylglucosaminyltransferase activity(2);phosphofructokinase activity(2);nicotinamide phosphoribosyltransferase activity(2);6-phosphofructokinase activity(5);transferase activity, transferring alkyl or aryl (other than methyl) groups(2);NEDD8 activating enzyme activity(2);
46	1435404_at	214240	Disp2	dispatched homolog 2 (Drosophila)	5	3.22306	85455	DISP2	MGI:2388733|Ensembl:ENSMUSG00000040035|Vega:OTTMUSG00000015642	2	protein-coding	2	3	0	5	2	1	0.44234	78	543	0.212981		HIP,HY,OLF,MB,CB,CTX,STRv,PAL,P,sAMY,STR,RHP,MY,HPF,LSX,STRd			Neurons	IPR000731:Sterol-sensing 5TM box,	PTHR10796~PATCHED-RELATED,		peptide hormone processing(3);	flotillin complex(2);macropinocytic cup(2);extrinsic to endosome membrane(2);	phosphatidylinositol binding(5);syntaxin-1 binding(3);long-chain fatty acid-CoA ligase activity(4);O-fucosylpeptide 3-beta-N-acetylglucosaminyltransferase activity(2);very long-chain fatty acid-CoA ligase activity(3);
47	1440286_at	214931	Fbxl16	F-box and leucine-rich repeat protein 16	3	4.4117	146330	FBXL16	MGI:2448488|Ensembl:ENSMUSG00000025738	17	protein-coding	1	1	1	3	2	1	0.605471	394	543	0.736055		NA			Neurons		PTHR23125~F-BOX/LEUCINE RICH REPEAT PROTEIN,	AMN1; Antagonist of mitotic exit network protein 1	negative regulation of protein phosphatase type 2B activity(2);hippocampus development(4);insulin processing(2);positive regulation of protein serine/threonine kinase activity(4);epidermal growth factor receptor signaling pathway(6);carbohydrate phosphorylation(4);negative regulation of protein dephosphorylation(3);protein targeting(4);neuron migration(10);cAMP biosynthetic process(4);	basement membrane(9);axon part(3);mitochondrion(25);rough microsome(2);calcineurin complex(2);peroxisomal matrix(3);synaptobrevin 2-SNAP-25-syntaxin-1a-complexin I complex(2);kinesin complex(3);	phosphoserine binding(3);adenylate cyclase activity(3);acylphosphatase activity(2);hexokinase activity(4);syntaxin-1 binding(3);cyclin-dependent protein kinase 5 activator activity(3);dolichyl-diphosphooligosaccharide-protein glycotransferase activity(4);FK506 binding(4);acetyl-CoA C-acetyltransferase activity(3);SNARE binding(4);protein binding(67);NAD+ ADP-ribosyltransferase activity(4);N-termi…
48	1436719_at	215085	Slc35f1	solute carrier family 35, member F1	4	3.57006	222553	SLC35F1	MGI:2139810|Ensembl:ENSMUSG00000038602|Vega:OTTMUSG00000023982	10	protein-coding	0	6	0	6	3	1	0.489963	169	543	0.407314		CB,STRv,STR,LSX	HIP,HY,OLF,MB,CTX,PAL,P,sAMY,RHP,MY,HPF,STRd		no data	IPR009262:Protein of unknown function DUF914, eukaryotic,	PTHR14233~DUF914-RELATED,	PF06027:DUF914,PF06027:Eukaryotic protein of unknown function,	osteoblast development(3);protein phosphorylation(17);lymphatic endothelial cell differentiation(2);	calcineurin complex(2);	guanyl-nucleotide exchange factor activity(6);syndecan binding(2);dipeptidyl-peptidase activity(2);diacylglycerol kinase activity(4);parathyroid hormone receptor activity(4);	No abnormalities were observed in the RNAi experiments in Worm.
49	ILMN_3131846	215090	Maneal	mannosidase, endo-alpha-like	1	4.38886	149175	MANEAL	MGI:2684896|Ensembl:ENSMUSG00000042763|Vega:OTTMUSG00000009200	4	protein-coding	0	0	0	0	2	1	0.520616	242	543	0.533077		NA			no data		PTHR13572~MANNOSIDASE, ENDO-ALPHA,			patched ligand maturation(2);regulation of release of sequestered calcium ion into cytosol by sarcoplasmic reticulum(2);regulation of striated muscle contraction(2);double-strand break repair via nonhomologous end joining(3);sensory perception of sweet taste(2);sensory perception of umami taste(2);negative regulation of calcium ion transport via store-operated calcium channel activity(2);	junctional sarcoplasmic reticulum membrane(2);
50	ILMN_2610442	216881	Wscd1	WSC domain containing 1	2	3.8738	23302	WSCD1	MGI:2448493|Ensembl:ENSMUSG00000020811|Vega:OTTMUSG00000006094	11	protein-coding	2	0	0	2	0	0	0.45952	109	581	0.287599		HIP,HY,OLF,MB,CB,STRv,PAL,P,sAMY,STR,RHP,MY,HPF,LSX,STRd	CTX		no data	IPR002889:Carbohydrate-binding WSC,IPR013994:Carbohydrate-binding WSC, subgroup,	PTHR11783~SULFOTRANSFERASE (SULT),	PF01822:WSC,		insulin processing(2);regulation of epithelial cell proliferation(3);positive regulation of thyroid hormone generation(2);retinoic acid catabolic process(2);norepinephrine biosynthetic process(3);melanosome transport(2);	glycosylphosphatidylinositol-N-acetylglucosaminyltransferase (GPI-GnT) complex(2);
51	ILMN_2847248	218544	Sgtb	small glutamine-rich tetratricopeptide repeat (TPR)-containing, beta	4	3.56161	54557	SGTB	MGI:2444615|Ensembl:ENSMUSG00000042743|Vega:OTTMUSG00000035056	13	protein-coding	1	1	1	3	5	0	0.422486	46	581	0.132374		HIP,HY,OLF,MB,CTX,STRv,PAL,P,sAMY,STR,RHP,MY,HPF,LSX,STRd	CB		Neurons	IPR001440:Tetratricopeptide TPR-1,IPR011990:Tetratricopeptide-like helical,IPR013026:Tetratricopeptide region,IPR019734:Tetratricopeptide repeat,	PTHR22904~TPR REPEAT CONTAINING PROTEIN,	PF00515:119-152,PF00515:TPR_1,		segmentation(2);BMP signaling pathway(5);membrane protein ectodomain proteolysis(3);amyloid precursor protein catabolic process(3);carbohydrate phosphorylation(4);protein processing(5);lysosome organization(5);glycolysis(8);peptide hormone processing(3);fructose 6-phosphate metabolic process(8);negative regulation of exocytosis(2);cellular protein metabolic process(3);pigmentation(6);endoplasmic …	6-phosphofructokinase complex(2);	It is a protein_coding_gene from Drosophila melanogaster. There is experimental evidence that it is involved in the biological process: neuromuscular synaptic transmission. No phenotypic data is available.
52	ILMN_2916437	225392	Rell2	RELT-like 2	1	5.55261	285613	RELL2	MGI:1918044|Ensembl:ENSMUSG00000044024|Vega:OTTMUSG00000036303	18	protein-coding	0	2	0	2	2	0	0.658664	474	581	0.844167		NA			no data			RELT; Tumour necrosis factor receptor superfamily member 19		regulation of keratinocyte proliferation(2);regulation of phosphorylation(9);synaptic vesicle exocytosis(4);regulation of excretion(2);desmosome assembly(3);cell-cell adhesion(7);regulation of protein phosphorylation(4);learning or memory(4);renal absorption(2);lymphatic endothelial cell differentiation(2);endocardium formation(2);regulation of catalytic activity(9);response to acid(3);lens morph…	insoluble fraction(5);cytoplasm(44);cell-cell adherens junction(12);desmosome(6);cell-cell junction(9);cAMP-dependent protein kinase complex(4);Golgi cis cisterna(3);
53	ILMN_1233444	225583	A730017C20Rik	RIKEN cDNA A730017C20 gene	5	4.7115	100127206	KIAA1024L	MGI:2442934|Ensembl:ENSMUSG00000050875	18	protein-coding	0	0	0	0	0	0	0.558889	311	581	0.647917		HY,HPF	OLF,PAL,CTXsp,STR	CB, P, MY	Neurons	IPR009626:Uncharacterised protein family UPF0258,		PF06789:Uncharacterised protein family,PF06789:UPF0258,		ganglioside catabolic process(8);oligosaccharide catabolic process(3);neuromuscular process controlling balance(4);mRNA capping(2);lipid storage(5);neuromuscular process(3);mRNA methylation(2);lysosome organization(4);malate-aspartate shuttle(2);S-adenosylhomocysteine catabolic process(2);	lysosome(8);mitochondrion(25);serine C-palmitoyltransferase complex(2);
54	ILMN_2989312	228858	Gdap1l1	ganglioside-induced differentiation-associated protein 1-like 1	3	3.37562	78997	GDAP1L1	MGI:2385163|Ensembl:ENSMUSG00000017943|Vega:OTTMUSG00000001073	2	protein-coding	0	1	0	1	2	0	0.400424	24	581	0.0713224		HIP,HY,OLF,MB,CB,CTX,PAL,P,sAMY,RHP,MY,HPF	STRv,STR,LSX,STRd		Neurons	IPR004045:Glutathione S-transferase, N-terminal,IPR010987:Glutathione S-transferase, C-terminal-like,IPR012335:Thioredoxin fold,IPR017933:Glutathione S-transferase/chloride channel, C-terminal,	PTHR11260~GLUTATHIONE S-TRANSFERASE, GST, SUPERFAMILY, GST DOMAIN CONTAINING,	PF02798:Glutathione S-transferase, N-terminal domain,PF02798:GST_N,		suckling behavior(3);regulation of neuron apoptosis(3);pyrimidine base catabolic process(3);T cell homeostatic proliferation(2);protein import into peroxisome matrix, translocation(2);olfactory learning(2);ion transmembrane transport(8);ionotropic glutamate receptor signaling pathway(12);apoptotic process(15);neuron apoptosis(6);positive regulation of apoptotic process(15);apoptosis in response t…	cytoplasm(55);filopodium(5);mitochondrial membrane(6);cytosol(19);N-methyl-D-aspartate selective glutamate receptor complex(3);
55	ILMN_1235388	230868	Igsf21	immunoglobin superfamily, member 21	5	3.39541	84966	IGSF21	MGI:2681842|Ensembl:ENSMUSG00000040972|Vega:OTTMUSG00000010057	4	protein-coding	1	2	0	3	0	0	0.402771	26	581	0.077037		HY,OLF,MB,CB,CTX,PAL,P,STR,RHP,MY,HPF,STRd	HIP,STRv,sAMY,LSX		no data	IPR003599:Immunoglobulin subtype,IPR007110:Immunoglobulin-like,IPR013106:Immunoglobulin V-set,IPR013783:Immunoglobulin-like fold,	PTHR10489~CELL ADHESION MOLECULE,	PF07686:Immunoglobulin V-set domain,PF07686:V-set,		positive regulation of synapse assembly(4);protein secretion(5);membrane depolarization(4);ion transmembrane transport(8);regulation of cellular localization(3);regulation of G2/M transition of mitotic cell cycle(3);cellular potassium ion homeostasis(3);cellular response to histamine(2);G-protein coupled receptor signaling pathway(14);positive regulation of cardiac muscle hypertrophy(3);synaptic …	membrane(48);T-tubule(4);acetylcholine-gated channel complex(4);synaptobrevin 2-SNAP-25-syntaxin-1a complex(3);plasma membrane(34);cell junction(14);calcium- and calmodulin-dependent protein kinase complex(3);neuromuscular junction(6);membrane fraction(10);synapse(12);
56	ILMN_1229019	230903	Fbxo44	F-box protein 44	4	3.71299	93611	FBXO44	MGI:1354744|Ensembl:ENSMUSG00000029001|Vega:OTTMUSG00000010932	4	protein-coding	1	9	0	10	5	1	0.440443	73	543	0.200795		HY,OLF,MB,CB,CTX,STRv,PAL,P,sAMY,STR,RHP,MY,HPF,LSX,STRd	HIP		Astrocytes	IPR001810:Cyclin-like F-box,IPR007397:F-box associated region,		PF00646:F-box,PF00646:F-box domain,PF04300:F-box associated region,PF04300:FBA,		G-protein coupled receptor signaling pathway(14);neural plate morphogenesis(2);regulation of Rap GTPase activity(2);ephrin receptor signaling pathway(4);	microfibril(2);HOPS complex(2);
57	ILMN_1227100	231380	Uba6	ubiquitin-like modifier activating enzyme 6	2	3.98809	55236	UBA6	MGI:1913894|Ensembl:ENSMUSG00000035898|Vega:OTTMUSG00000025609	5	protein-coding	3	10	0	13	10	0	0.473076	140	581	0.35488			HY,PAL,P,MY	HIP,OLF,MB,CB,CTX,STRv,sAMY,STR,RHP,HPF,LSX,STRd	no data	IPR000011:Ubiquitin-activating enzyme, E1-like,IPR000127:Ubiquitin-activating enzyme repeat,IPR000594:UBA/THIF-type NAD/FAD binding fold,IPR016040:NAD(P)-binding domain,IPR018074:Ubiquitin-activating enzyme, E1, active site,IPR018075:Ubiquitin-activating enzyme, E1,IPR018965:Ubiquitin-activating enzyme e1, C-terminal,IPR019572:Ubiquitin-activating enzyme,	PTHR10953~UBIQUITIN-ACTIVATING ENZYME E1,	PF00899:ThiF,PF02134:UBACT,PF09358:UBA_e1_C,PF10585:UBA_e1_thiolCys,		ribose phosphate metabolic process(2);maintenance of protein location in cell(2);negative regulation of translation involved in gene silencing by miRNA(2);protein ubiquitination(8);chaperone-mediated protein folding(2);polyprenol catabolic process(2);cell differentiation in hindbrain(2);ubiquitin-dependent protein catabolic process(6);chaperone mediated protein folding requiring cofactor(4);dolic…	extracellular vesicular exosome(4);micro-ribonucleoprotein complex(2);cytoplasmic mRNA processing body(4);
58	ILMN_2995549	231605	Galnt9	UDP-N-acetyl-alpha-D-galactosamine:polypeptide N-acetylgalactosaminyltransferase 9	3	4.23094	50614	GALNT9	MGI:2677965|Ensembl:ENSMUSG00000033316	5	protein-coding	0	2	0	2	3	2	0.501884	192	520	0.44469		HIP,CB,CTX,P,RHP,MY,HPF	HY,OLF,MB,STRv,PAL,sAMY,STR,LSX,STRd		Neurons	IPR000772:Ricin B lectin,	PTHR11675~N-ACETYLGALACTOSAMINYLTRANSFERASE,	PF00652:Ricin_B_lectin,		inflammatory cell apoptosis(2);locomotory behavior(9);cGMP metabolic process(2);induction of apoptosis via death domain receptors(7);sensory perception of sound(10);activation-induced cell death of T cells(3);V(D)J recombination(5);eating behavior(4);dopamine biosynthetic process from tyrosine(5);	flotillin complex(3);TSC1-TSC2 complex(2);CD95 death-inducing signaling complex(3);membrane raft(7);PcG protein complex(3);
59	ILMN_1260082	233879	Asphd1	aspartate beta-hydroxylase domain containing 1	1	4.52641	253982	ASPHD1	MGI:2685014|Ensembl:ENSMUSG00000046378|Vega:OTTMUSG00000023163	7	protein-coding	0	1	0	1	0	0	0.536934	278	581	0.599784		NA			no data	IPR007803:Aspartyl/Asparaginyl beta-hydroxylase,	PTHR12366~ASPARTYL/ASPARAGINYL BETA-HYDROXYLASE,	PF05118:Asp_Arg_Hydrox,		long-chain fatty acid metabolic process(3);very long-chain fatty acid metabolic process(3);medium-chain fatty acid transport(2);polyamine biosynthetic process(2);desensitization of G-protein coupled receptor protein signaling pathway(3);
60	ILMN_2672708	237253	Lrp11	low density lipoprotein receptor-related protein 11	4	4.21851	84918	LRP11	MGI:2442989|Ensembl:ENSMUSG00000019796|Vega:OTTMUSG00000032764	10	protein-coding	0	0	0	0	3	1	0.50041	187	543	0.440473		HIP,HY,OLF,MB,CB,CTX,STRv,PAL,P,sAMY,STR,RHP,MY,HPF,LSX,STRd			Neurons	IPR000601:PKD,IPR002172:Low density lipoprotein-receptor, class A, cysteine-rich,IPR011106:Seven cysteines, N-terminal,IPR013980:Seven cysteines,	PTHR10083~SERINE-TYPE PROTEASE INHIBITOR-RELATED,	PF00057:Ldl_recept_a,PF00057:Low-density lipoprotein receptor domain class A,PF00801:PKD,PF07502:MANEC,PF07502:MANEC domain,		protein transport(12);positive regulation of high-density lipoprotein particle assembly(2);MAPK cascade(5);regulation of early endosome to late endosome transport(2);signal transduction by phosphorylation(8);regulation of Golgi inheritance(2);positive regulation of cholesterol efflux(3);	organelle membrane(3);autophagic vacuole(3);
61	1436998_at	237761	Ankrd43	sosondowah ankyrin repeat domain family member A	5	3.23767	134548	SOWAHA	MGI:2687280|Ensembl:ENSMUSG00000044352|Vega:OTTMUSG00000005638	11	protein-coding	1	1	0	2	1	1	0.444345	84	543	0.227372		HIP,STRv,STR,RHP,HPF,LSX,STRd	HY,OLF,MB,CB,CTX,PAL,sAMY	P,MY	no data	IPR002110:Ankyrin,	PTHR14491~UNCHARACTERIZED,	PF00023:383-416,PF00023:Ank,	BMP signaling pathway(7);proteasomal ubiquitin-dependent protein catabolic process(4);retinoic acid metabolic process(4);regulation of circadian rhythm(3);ubiquitin-dependent protein catabolic process(7);embryonic eye morphogenesis(4);retinoic acid biosynthetic process(3);	SCF ubiquitin ligase complex(3);chromatin(4);AMP-activated protein kinase complex(2);	aldehyde dehydrogenase [NAD(P)+] activity(3);thioredoxin-disulfide reductase activity(2);urea transmembrane transporter activity(2);ubiquitin-protein ligase activity(8);protein binding(52);angiotensin receptor activity(2);
62	1434429_at	238266	Syt16	synaptotagmin XVI	2	4.47538	83851	SYT16	MGI:2673872|Ensembl:ENSMUSG00000044912	12	protein-coding	1	5	0	6	1	1	0.61421	408	543	0.751691		CTX,sAMY,RHP,HPF	HIP,HY,OLF,MB,STRv,PAL,STR,MY,LSX,STRd	CB,P	Neurons	IPR000008:C2 calcium-dependent membrane targeting,IPR018029:C2 membrane targeting protein,	PTHR10024~SYNAPTOTAGMIN,	PF00168:516-605,PF00168:C2,	peptide hormone processing(3);endomitotic cell cycle(2);positive regulation of dopamine receptor signaling pathway(2);vesicle docking(2);caveola assembly(2);	Golgi cisterna membrane(2);	deoxycytidine kinase activity(2);D1 dopamine receptor binding(2);small protein activating enzyme activity(2);alpha-1,6-mannosylglycoprotein 6-beta-N-acetylglucosaminyltransferase activity(2);NEDD8 activating enzyme activity(4);adenosine kinase activity(5);
63	ILMN_2649333	238323	Rps6kl1	ribosomal protein S6 kinase-like 1	3	4.1882	83694	RPS6KL1	MGI:2443413|Ensembl:ENSMUSG00000019235	12	protein-coding	0	0	0	0	0	0	0.496814	181	581	0.436145		NA			Neurons	IPR000719:Protein kinase, core,IPR007330:MIT,IPR008271:Serine/threonine protein kinase, active site,IPR017441:Protein kinase, ATP binding site,IPR017442:Serine/threonine protein kinase-related,	PTHR15508~RIBOSOMAL PROTEIN S6 KINASE,	PF00069:Pkinase,PF00069:Protein kinase domain,PF04212:MIT,		positive regulation of transforming growth factor beta receptor signaling pathway(3);osteoblast development(4);negative regulation of osteoblast differentiation(4);response to amphetamine(3);fructose 6-phosphate metabolic process(4);negative regulation of cell proliferation(14);acetylcholine catabolic process(4);histone H3-K9 methylation(3);negative regulation of transcription from RNA polymerase…	membrane(51);cytoplasm(45);integral to membrane of membrane fraction(3);voltage-gated calcium channel complex(3);cytoplasmic exosome (RNase complex)(2);nucleus(55);
64	1436821_at	239318	Plcxd3	phosphatidylinositol-specific phospholipase C, X domain containing 3	5	3.69391	345557	PLCXD3	MGI:2442605|Ensembl:ENSMUSG00000049148|Vega:OTTMUSG00000027967	15	protein-coding	0	0	0	0	0	0	0.50696	201	581	0.472941			MB,PAL	HIP,HY,OLF,CB,CTX,STRv,P,sAMY,STR,RHP,MY,HPF,LSX,STRd	Neurons	IPR000909:Phospholipase C, phosphatidylinositol-specific , X region,IPR017946:PLC-like phosphodiesterase, TIM beta/alpha-barrel domain,	PTHR13593~UNCHARACTERIZED,	PF00388:PI-PLC-X,	negative regulation of protein phosphatase type 2B activity(2);histone H3-S10 phosphorylation(2);histone H3-S28 phosphorylation(2);inhibition of adenylate cyclase activity by G-protein coupled glutamate receptor signaling pathway(3);	desmosome(4);cortical actin cytoskeleton(4);neuromuscular junction(4);	adenylate cyclase inhibiting G-protein coupled glutamate receptor activity(2);FK506 binding(4);group III metabotropic glutamate receptor activity(3);ion transmembrane transporter activity(3);glutamate receptor activity(2);
65	ILMN_2732079	239650	AI836003	expressed sequence AI836003	3	3.47452	387856	C12orf68	MGI:2146066|Ensembl:ENSMUSG00000029875	15	protein-coding	0	0	0	0	0	0	0.412156	34	581	0.0995608		MB,P	HIP,HY,OLF,CB,CTX,STRv,PAL,sAMY,STR,RHP,MY,HPF,LSX,STRd		Neurons					response to nicotine(9);regulation of phosphorylation(6);learning(4);neuron migration(7);regulation of catalytic activity(8);behavioral response to nicotine(6);regulation of protein kinase activity(3);central nervous system projection neuron axonogenesis(3);	dolichol-phosphate-mannose synthase complex(2);acetylcholine-gated channel complex(3);extracellular matrix(6);eukaryotic translation initiation factor 2B complex(3);cAMP-dependent protein kinase complex(3);
66	ILMN_1227221	241263	Gpr158	G protein-coupled receptor 158	1	6.51077	57512	GPR158	MGI:2441697|Ensembl:ENSMUSG00000045967|Vega:OTTMUSG00000011438	2	protein-coding	2	4	0	6	4	2	0.772322	602	520	0.911004		STR,STRd	HIP,HY,OLF,MB,CB,CTX,STRv,PAL,P,sAMY,RHP,MY,HPF,LSX		no data	IPR017978:GPCR, family 3, C-terminal,IPR017979:GPCR, family 3, conserved site,		PF00003:7 transmembrane sweet-taste receptor of 3 GCPR,PF00003:7tm_3,		positive regulation of alpha-beta T cell proliferation(3);cAMP biosynthetic process(4);positive regulation of T cell proliferation(6);	external side of plasma membrane(14);serine C-palmitoyltransferase complex(2);alpha-beta T cell receptor complex(2);Golgi cis cisterna(3);
67	1454965_at	241520	Fam171b	family with sequence similarity 171, member B	5	4.42859	165215	FAM171B	MGI:2444579|Ensembl:ENSMUSG00000048388|Vega:OTTMUSG00000013394	2	protein-coding	0	0	0	0	0	0	0.607788	400	581	0.762631		HIP,HY,OLF,MB,CTX,STRv,P,sAMY,STR,RHP,MY,HPF,LSX,STRd	CB,PAL		no data	IPR018890:Uncharacterised protein family FAM171,		PF10577:UPF0560,	peptide hormone processing(4);glucose-6-phosphate transport(5);hydrogen peroxide catabolic process(7);regulation of lung blood pressure(2);pyrimidine dimer repair(2);L-glutamate transport(3);		catalase activity(11);glucose-6-phosphate transmembrane transporter activity(2);tRNA-intron endonuclease activity(2);acid phosphatase activity(7);histone deacetylase activity(3);	Almost exclusively neuronal label. No oligo label, No astrocyte label
68	1439971_at	241688	6330439K17Rik	RIKEN cDNA 6330439K17 gene	3	4.51669	55184	DZANK1	MGI:2139080|Ensembl:ENSMUSG00000037259|Vega:OTTMUSG00000004235	2	protein-coding	0	1	0	1	0	0	0.61988	415	581	0.780075		HIP,HY,OLF,MB,CB,CTX,STRv,PAL,P,sAMY,STR,RHP,MY,HPF,LSX,STRd			Neurons	IPR001876:Zinc finger, RanBP2-type,IPR002110:Ankyrin,	PTHR18958~ANKYRIN REPEAT-CONTAINING,	PF00023:Ank,PF00641:zf-RanBP,	ionotropic glutamate receptor signaling pathway(6);positive regulation of myeloid leukocyte differentiation(2);positive regulation of cell proliferation(10);glial cell differentiation(4);	dendrite(7);neuronal cell body(8);	dipeptidyl-peptidase activity(2);delta-catenin binding(2);N-methyl-D-aspartate selective glutamate receptor activity(4);
69	ILMN_2741629	243339	Tmem130	transmembrane protein 130	1	6.90254	222865	TMEM130	MGI:3607706|Ensembl:ENSMUSG00000043388|Vega:OTTMUSG00000025590	5	protein-coding	0	0	1	1	1	1	0.818795	624	543	0.947847		HIP,HY,OLF,MB,CB,CTX,STRv,PAL,P,sAMY,STR,RHP,MY,HPF,LSX,STRd			Neurons	IPR000601:PKD,	PTHR11861~MELANOCYTE PROTEIN PMEL 17-RELATED,	PF00801:PKD,PF00801:PKD domain,	positive regulation of G1/S transition checkpoint(2);protein secretion(3);regulation of muscle cell differentiation(2);hepatocyte proliferation(2);positive regulation of muscle cell differentiation(2);nucleocytoplasmic transport(6);cellular heat acclimation(2);negative regulation of bile acid biosynthetic process(2);hepatocyte cell migration(2);positive regulation of S phase of mitotic cell cycle…	integral to organelle membrane(2);cell junction(9);calcineurin complex(2);calcium- and calmodulin-dependent protein kinase complex(2);	glycylpeptide N-tetradecanoyltransferase activity(3);cAMP-dependent protein kinase regulator activity(3);Ras guanyl-nucleotide exchange factor activity(2);DBD domain binding(2);ephrin receptor binding(5);LBD domain binding(2);syndecan binding(2);parathyroid hormone receptor activity(4);metalloendopeptidase inhibitor activity(3);
70	1435392_at	244484	Wdr17	WD repeat domain 17	3	3.17136	116966	WDR17	MGI:1924662|Ensembl:ENSMUSG00000039375|Vega:OTTMUSG00000026034	8	protein-coding	1	3	0	4	2	1	0.435244	63	543	0.175877			STRv,STR,LSX,STRd	HIP,HY,OLF,MB,CB,CTX,PAL,P,sAMY,RHP,MY,HPF	Neurons	IPR001680:WD40 repeat,IPR015943:WD40/YVTN repeat-like,IPR017986:WD40 repeat, region,IPR019775:WD40 repeat, conserved site,IPR019781:WD40 repeat, subgroup,IPR019782:WD40 repeat 2,	PTHR22847~WD40 REPEAT PROTEIN,PTHR22850~WD40 REPEAT FAMILY,	PF00400:343-381,PF00400:WD40,	tRNA processing(5);pyrimidine nucleotide biosynthetic process(3);negative regulation of translation(4);dTDP biosynthetic process(2);nucleotide phosphorylation(3);endoplasmic reticulum unfolded protein response(8);peptidyl-lysine desuccinylation(3);peptidyl-lysine demalonylation(2);heme biosynthetic process(7);protoporphyrinogen IX metabolic process(2);regulation of eIF2 alpha phosphorylation by h…	SCF ubiquitin ligase complex(3);mitochondrion(25);meiotic cohesin complex(2);	protein-malonyllysine demalonylase activity(2);tetrapyrrole binding(4);eukaryotic translation initiation factor 2alpha kinase activity(2);CTP synthase activity(2);thymidylate kinase activity(2);ferrochelatase activity(12);protein-succinyllysine desuccinylase activity(3);isoleucine-tRNA ligase activity(2);
71	1437744_at	245446	Slitrk4	SLIT and NTRK-like family, member 4	1	4.26238	139065	SLITRK4	MGI:2442509|Ensembl:ENSMUSG00000046699|Vega:OTTMUSG00000017598	X	protein-coding	4	2	0	6	3	1	0.584977	359	543	0.69498			HIP,HY,OLF,MB,CB,CTX,STRv,PAL,P,sAMY,STR,RHP,MY,HPF,LSX,STRd		Neurons	IPR000372:Leucine-rich repeat, cysteine-rich flanking region, N-terminal,IPR000483:Cysteine-rich flanking region, C-terminal,IPR001611:Leucine-rich repeat,IPR003591:Leucine-rich repeat, typical subtype,IPR015762:Leucine-rich repeat, SLIT/NTRK-like,	PTHR23154~LEUCINE-RICH TRANSMEMBRANE PROTEINS,	PF00560:179-199,PF00560:LRR_1,PF01462:LRRNT,PF01463:LRRCT,	DNA replication proofreading(2);DNA replication, removal of RNA primer(2);presynaptic membrane assembly(3);postsynaptic density protein 95 clustering(3);regulation of complement activation(2);negative regulation of protein processing(2);androgen receptor signaling pathway(4);brain-derived neurotrophic factor receptor signaling pathway(3);	excitatory synapse(3);nuclear speck(5);delta DNA polymerase complex(2);THO complex part of transcription export complex(2);THO complex(2);ULK1-ATG13-FIP200 complex(2);ESC/E(Z) complex(3);transcription export complex(2);nuclear part(2);	ferric-chelate reductase activity(2);retinoid X receptor binding(3);dihydrolipoyllysine-residue (2-methylpropanoyl)transferase activity(2);histone deacetylase regulator activity(2);3'-5'-exodeoxyribonuclease activity(2);neurexin family protein binding(4);androgen receptor activity(4);brain-derived neurotrophic factor-activated receptor activity(3);	Conserved in Worm (let-4). Phenotypes based on RNAi evidence - paralyzed, locomotion variant, slow growth, early larval lethal, transgene subcellular localization variant
72	1438007_at	268354	Fam19a2	family with sequence similarity 19, member A2	3	3.88804	338811	FAM19A2	MGI:2143691|Ensembl:ENSMUSG00000044071	10	protein-coding	2	2	0	4	2	0	0.533603	267	581	0.582969			HIP,OLF,MB,CB,CTX,sAMY,STR,RHP,HPF,LSX	HY,STRv,PAL,P,MY,STRd	Neurons			TAFA; TAFA family	metabolic process(30);gluconeogenesis(5);protein ADP-ribosylation(3);fructose 1,6-bisphosphate metabolic process(3);steroid hormone receptor complex assembly(2);carbohydrate phosphorylation(4);N-terminal protein amino acid acetylation(2);aldehyde catabolic process(2);homocysteine metabolic process(12);methylglyoxal biosynthetic process(2);adenine metabolic process(4);glycolysis(15);lipoprotein me…	soluble fraction(10);	deoxycytidine kinase activity(2);AMP binding(3);fructose-bisphosphate aldolase activity(4);fructose binding(3);pyruvate kinase activity(3);phosphofructokinase activity(2);phosphatidylcholine-sterol O-acyltransferase activator activity(2);MAP kinase kinase activity(3);cystathionine beta-synthase activity(4);triose-phosphate isomerase activity(6);6-phosphofructokinase activity(5);trans-2-enoyl-CoA …
73	ILMN_1221852	269695	Rnft2	ring finger protein, transmembrane 2	3	4.51739	84900	RNFT2	MGI:2442859|Ensembl:ENSMUSG00000032850|Vega:OTTMUSG00000028972	5	protein-coding	0	1	0	1	0	0	0.535864	272	581	0.590662			HIP,OLF,CB,CTX,PAL,sAMY,STR,RHP,HPF,LSX,STRd	HY,MB,STRv,P,MY	no data	IPR001841:Zinc finger, RING-type,IPR017907:Zinc finger, RING-type, conserved site,IPR018957:Zinc finger, C3HC4 RING-type,	PTHR15860~UNCHARACTERIZED RING FINGER-CONTAINING PROTEIN,	PF00097:zf-C3HC4,PF00097:Zinc finger, C3HC4 type,		muscle cell homeostasis(5);peroxisome organization(3);regulation of phosphatidylinositol 3-kinase cascade(2);vesicle-mediated transport(7);glycogen metabolic process(7);glycogen catabolic process(5);regulation of release of sequestered calcium ion into cytosol(2);regulation of NF-kappaB import into nucleus(2);regulation of G-protein coupled receptor protein signaling pathway(3);protein targeting …	cytoplasm(52);synaptic vesicle(7);neuron projection terminus(3);flotillin complex(2);cytoplasmic vesicle(10);cell junction(9);B cell receptor complex(2);synapse(12);integral to synaptic vesicle membrane(2);	Uncharacterized conserved protein. No abormalities found in the RNAi experiments.
74	ILMN_2481279	269788	Lhfpl4	lipoma HMGIC fusion partner-like protein 4	1	3.84134	375323	LHFPL4	MGI:3057108|Ensembl:ENSMUSG00000042873|Vega:OTTMUSG00000034861	6	protein-coding	0	1	0	1	2	0	0.455668	101	581	0.269333		STRv,PAL,STR	HIP,HY,OLF,MB,CB,CTX,P,sAMY,RHP,MY,HPF,LSX,STRd		Neurons	IPR019372:Lipoma HMGIC fusion partner-like protein,	PTHR12489~LIPOMA HMGIC FUSION PARTNER-LIKE PROTEIN,	PF10242:L_HGMIC_fpl,		segmentation(2);transmembrane receptor protein serine/threonine kinase signaling pathway(3);embryo development(6);membrane protein ectodomain proteolysis(3);amyloid precursor protein catabolic process(3);cellular protein metabolic process(3);endoplasmic reticulum calcium ion homeostasis(7);protein processing(4);regulation of calcium ion transport via voltage-gated calcium channel activity(4);cAMP…	neuronal cell body(9);glycosylphosphatidylinositol-N-acetylglucosaminyltransferase (GPI-GnT) complex(4);SWI/SNF complex(3);condensed nuclear chromosome(4);	Uncharacterized conserved protein. No abnormalities shown in the RNAi experiments.
75	ILMN_2677569	270028	Fam155a	family with sequence similarity 155, member A	1	6.31808	728215	FAM155A	MGI:2142765|Ensembl:ENSMUSG00000079157	8	protein-coding	0	4	0	4	0	0	0.749465	577	581	0.941272		HIP,HY,OLF,MB,CB,CTX,PAL,P,RHP,MY,HPF,LSX	STRv,sAMY,STR,STRd		Neurons				regulation of resting membrane potential(3);positive regulation of mast cell cytokine production(2);positive regulation of phagocytosis(4);positive regulation of type IIa hypersensitivity(3);establishment of planar polarity(3);glycogen catabolic process(4);convergent extension involved in neural plate elongation(3);potassium ion transmembrane transport(8);protein neddylation(4);phagocytosis, engu…		IgE binding(3);glycine hydroxymethyltransferase activity(2);IgE receptor activity(2);inward rectifier potassium channel activity(4);glycogen phosphorylase activity(5);NEDD8 ligase activity(4);oxygen-dependent protoporphyrinogen oxidase activity(3);protein binding(47);calcium, potassium:sodium antiporter activity(3);
76	ILMN_1226356	270097	Vat1l	vesicle amine transport protein 1 homolog-like (T. californica)	5	4.13997	57687	VAT1L	MGI:2142534|Ensembl:ENSMUSG00000046844|Vega:OTTMUSG00000031710	8	protein-coding	1	1	0	2	0	0	0.491093	173	581	0.420925				HIP,HY,OLF,MB,CB,CTX,STRv,PAL,P,sAMY,STR,RHP,MY,HPF,LSX,STRd	no data	IPR002085:Alcohol dehydrogenase superfamily, zinc-containing,IPR002364:Quinone oxidoreductase/zeta-crystallin, conserved site,IPR013149:Alcohol dehydrogenase, zinc-binding,IPR013154:Alcohol dehydrogenase GroES-like,IPR016040:NAD(P)-binding domain,	PTHR11695~ALCOHOL DEHYDROGENASE RELATED,	PF00107:ADH_zinc_N,PF00107:Zinc-binding dehydrogenase,PF08240:ADH_N,PF08240:Alcohol dehydrogenase GroES-like domain,		collagen fibril organization(5);cellular copper ion homeostasis(25);tumor necrosis factor-mediated signaling pathway(5);transport(22);osmosensory signaling pathway(3);elastic fiber assembly(4);chloride transport(6);cyclin catabolic process(3);regulated secretory pathway(2);mammary gland epithelium development(3);Golgi to plasma membrane transport(2);mammary gland epithelial cell differentiation(3…	membrane(55);collagen(7);lysosomal membrane(4);lysosome(8);extracellular region(21);plasma membrane(38);sarcolemma(5);basolateral plasma membrane(9);collagen type IX(3);extracellular space(29);apical plasma membrane(8);brush border(4);trans-Golgi network transport vesicle(3);integral to membrane(45);tight junction(7);keratin filament(5);trans-Golgi network(8);cell surface(9);
77	1434083_a_at	270162	Elmod1	ELMO domain containing 1	3	4.54516	55531	ELMOD1	MGI:3583900|Ensembl:ENSMUSG00000041986	9	protein-coding	1	2	0	3	3	1	0.623787	423	581	0.789179		HIP,HY,OLF,MB,CB,CTX,STRv,PAL,P,sAMY,STR,RHP,MY,HPF,LSX,STRd			Neurons	IPR006816:Engulfment and cell motility, ELMO,	PTHR12771~ENGULFMENT AND CELL MOTILITY,	PF04727:ELMO/CED-12 family,PF04727:ELMO_CED12,	cellular calcium ion homeostasis(5);signal transduction by phosphorylation(8);regulation of lung blood pressure(2);induction of apoptosis(8);positive regulation of transcription from RNA polymerase II promoter by galactose(2);	cytoplasm(52);calcineurin complex(2);sarcoplasmic reticulum(4);cytosol(16);alpha-beta T cell receptor complex(2);	protein kinase C activity(3);MAP kinase activity(8);protein binding(43);calcium-transporting ATPase activity(3);
78	ILMN_2734090	277432	Vstm2l	V-set and transmembrane domain containing 2-like	1	6.50481	128434	VSTM2L	MGI:2685537|Ensembl:ENSMUSG00000037843|Vega:OTTMUSG00000015887	2	protein-coding	0	2	0	2	1	1	0.771616	600	543	0.92952		NA			no data	IPR003599:Immunoglobulin subtype,IPR007110:Immunoglobulin-like,IPR013106:Immunoglobulin V-set,IPR013783:Immunoglobulin-like fold,	PTHR10075~BASIGIN RELATED,	PF07686:Immunoglobulin V-set domain,PF07686:V-set,		carbohydrate phosphorylation(4);positive regulation of filopodium assembly(5);insulin receptor signaling pathway(8);maternal placenta development(2);protein K48-linked deubiquitination(3);regulation of survival gene product expression(2);protein phosphorylation(35);response to fluid shear stress(2);negative regulation of fatty acid beta-oxidation(2);protein transport(11);peptidyl-serine phosphory…	membrane(56);insoluble fraction(4);cytoplasm(46);kainate selective glutamate receptor complex(2);plasma membrane(40);membrane coat(3);neuron spine(2);nucleus(49);dendritic spine membrane(2);
79	ILMN_2933805	277468	Slc39a12	solute carrier family 39 (zinc transporter), member 12	2	5.31491	221074	SLC39A12	MGI:2139274|Ensembl:ENSMUSG00000036949|Vega:OTTMUSG00000011408	2	protein-coding	1	2	0	3	1	0	0.630467	437	581	0.804788			HY,CB,MY	HIP,OLF,MB,CTX,STRv,PAL,P,sAMY,STR,RHP,HPF,LSX,STRd	Astrocytes,Bergmann glia	IPR003689:Zinc/iron permease,	PTHR12191~SOLUTE CARRIER FAMILY 39,	PF02535:Zip,PF02535:ZIP Zinc transporter,	collagen fibril organization(5);mammary duct terminal end bud growth(2);cellular copper ion homeostasis(25);elastic fiber assembly(4);positive regulation of cell volume(2);negative regulation of ATPase activity(5);Golgi to plasma membrane transport(2);oxidation-reduction process(20);copper ion export(2);intracellular cholesterol transport(2);medium-chain fatty acid catabolic process(2);medium-cha…	membrane(54);platelet dense granule membrane(2);dendritic spine(5);basement membrane(8);lysosomal membrane(8);late endosome membrane(4);lysosome(23);postsynaptic density(5);late endosome(5);mitochondrion(35);plasma membrane(33);basolateral plasma membrane(8);microtubule basal body(6);XPC complex(2);integral to membrane(41);tight junction(7);mitochondrial fatty acid beta-oxidation multienzyme comp…	flavin adenine dinucleotide binding(5);microtubule binding(7);acetyl-CoA C-acyltransferase activity(3);acyl-CoA dehydrogenase activity(3);ceramide cholinephosphotransferase activity(2);zinc ion transmembrane transporter activity(3);N4-(beta-N-acetylglucosaminyl)-L-asparaginase activity(3);syntaxin binding(5);sphingomyelin synthase activity(2);oxidoreductase activity(12);actin binding(10);long-cha…
80	1456387_at	319211	Nol4	nucleolar protein 4	3	4.59017	8715	NOL4	MGI:2441684|Ensembl:ENSMUSG00000041923|Vega:OTTMUSG00000035216	18	protein-coding	0	3	0	3	3	1	0.629964	435	543	0.78066			Cortex	Isocortex	Neurons		PTHR12449~FAMILY NOT NAMED,			protein kinase CK2 complex(2);ULK1-ATG13-FIP200 complex(2);zeta DNA polymerase complex(2);	deoxycytidine kinase activity(2);mannose-6-phosphate isomerase activity(5);RNA uridylyltransferase activity(2);
81	ILMN_1238627	319317	Snhg11	small nucleolar RNA host gene 11	2	5.90736	128439	SNHG11	MGI:2441845|Ensembl:ENSMUSG00000044349|Vega:OTTMUSG00000015934	2	protein-coding	0	1	0	1	0	0	0.700745	529	581	0.898132		HIP,HY,OLF,MB,CB,CTX,STRv,PAL,P,sAMY,STR,RHP,MY,HPF,LSX,STRd			no data					negative regulation of complement activation(2);peptide hormone processing(6);insulin processing(2);Wnt receptor signaling pathway, planar cell polarity pathway(5);spindle assembly involved in mitosis(3);regulation of complement activation(2);enkephalin processing(2);cytoplasmic microtubule organization(3);islet amyloid polypeptide processing(2);canonical Wnt receptor signaling pathway(7);pinocyt…	kinesin II complex(2);macropinocytic cup(2);extrinsic to endosome membrane(2);
82	1434969_at	319586	Celf5	CUGBP, Elav-like family member 5	2	4.84055	60680	CELF5	MGI:2442333|Ensembl:ENSMUSG00000034818|Vega:OTTMUSG00000030422	10	protein-coding	0	3	0	3	0	0	0.664327	487	581	0.857394			HIP,OLF,CTX,STRv,STR,RHP,HPF,LSX,STRd	HY,MB,CB,PAL,P,sAMY,MY	Neurons	IPR000504:RNA recognition motif, RNP-1,IPR012677:Nucleotide-binding, alpha-beta plait,IPR015903:Ribonucleoprotein, BRUNO-like,	PTHR10432~RNA-BINDING PROTEIN,	PF00076:RBD,PF00076:RRM_1,	cellular calcium ion homeostasis(5);mitotic cell cycle G1/S transition DNA damage checkpoint(3);multicellular organism growth(6);locomotory behavior(6);ATP catabolic process(10);cGMP metabolic process(2);regulation of epithelial cell migration(2);gonadotropin secretion(2);sensory perception of sound(10);RNA folding(2);	mitochondrial respiratory chain complex I(4);ribosome(11);mitochondrion(34);ribonucleoprotein complex(10);respiratory chain(4);sarcoplasmic reticulum(5);	structural constituent of ribosome(5);cysteine-type endopeptidase activator activity involved in apoptotic process(3);L-lactate dehydrogenase activity(3);ATPase activity(6);translation activator activity(3);calcium-transporting ATPase activity(5);L-aspartate:2-oxoglutarate aminotransferase activity(11);metal ion binding(26);thyroid hormone binding(2);tRNA-specific adenosine deaminase activity(2);
83	ILMN_2977871	319642	Rab9b	RAB9B, member RAS oncogene family	2	4.96687	51209	RAB9B	MGI:2442454|Ensembl:ENSMUSG00000043463|Vega:OTTMUSG00000018802	X	protein-coding	0	7	0	7	1	1	0.589181	366	543	0.703431			HIP,HY,OLF,MB,CB,CTX,STRv,PAL,P,sAMY,STR,RHP,MY,HPF,LSX,STRd		Neurons	IPR001806:Ras GTPase,IPR003579:Ras small GTPase, Rab type,IPR005225:Small GTP-binding protein,IPR013753:Ras,	PTHR11708~RAS-RELATED GTPASE,	PF00071:Ras,PF00071:Ras family,		histone H2A-S1 phosphorylation(2);histone H3-S10 phosphorylation(4);positive regulation of histone phosphorylation(2);histone H3-S28 phosphorylation(4);protein O-linked glycosylation(5);positive regulation of glucose import in response to insulin stimulus(2);	TORC2 complex(2);	It is a protein_coding_gene from Drosophila melanogaster. Based on sequence similarity, it is predicted to have molecular function: GTPase activity. It is reported to be involved in the biological process: retrograde transport, endosome to Golgi. No phenotypic data is available
84	1460482_at	319807	3110047P20Rik	RIKEN cDNA 3110047P20 gene	3	3.64592	57495	KIAA1239	MGI:1920464|Ensembl:ENSMUSG00000090061|Vega:OTTMUSG00000030847	5	protein-coding	0	0	0	0	3	0	0.500374	186	581	0.445509		OLF	HIP,HY,MB,CB,CTX,PAL,P,sAMY,STR,RHP,MY,HPF,LSX,STRd	STRv	Neurons	IPR001680:WD40 repeat,IPR015943:WD40/YVTN repeat-like,IPR017986:WD40 repeat, region,IPR019775:WD40 repeat, conserved site,	PTHR19871~BETA TRANSDUCIN-RELATED PROTEIN,		renal tubule morphogenesis(2);positive regulation of cardiac muscle cell differentiation(2);cellular response to fluid shear stress(2);glomerulus morphogenesis(2);epithelial cell proliferation involved in renal tubule morphogenesis(2);nephron tubule epithelial cell differentiation(2);positive regulation of transcription from RNA polymerase II promoter(21);	external side of plasma membrane(27);transcription factor complex(10);cell surface(8);	RNA polymerase II core promoter proximal region sequence-specific DNA binding transcription factor activity involved in positive regulation of transcription(5);epidermal growth factor receptor binding(3);hyaluronic acid binding(7);	It is a protein_coding_gene also conserved in Drosophila melanogaster. Its molecular function is unknown.
85	ILMN_1218712	319984	Jph4	junctophilin 4	3	3.48797	84502	JPH4	MGI:2443113|Ensembl:ENSMUSG00000022208|Vega:OTTMUSG00000027953	14	protein-coding	6	2	1	9	13	1	0.413751	36	543	0.104724		HIP,HY,OLF,MB,CB,CTX,STRv,PAL,P,sAMY,STR,RHP,MY,HPF,LSX,STRd			Neurons	IPR003409:MORN motif,IPR017191:Junctophilin,	PTHR23085~FAMILY NOT NAMED,	PF02493:39-60,PF02493:MORN,		hair cell differentiation(2);carbohydrate phosphorylation(8);positive regulation of filopodium assembly(3);regulation of calcium ion transport via voltage-gated calcium channel activity(7);lipoprotein catabolic process(3);protein phosphorylation(16);calcium ion-dependent exocytosis(3);histone H3-K9 methylation(3);regulation of anion channel activity(2);regulation of alpha-amino-3-hydroxy-5-methyl…	insoluble fraction(5);cytoplasm(47);plasma membrane(35);synapse(9);membrane(49);voltage-gated calcium channel complex(5);caveola(5);
86	ILMN_2728682	320111	Prr18	proline rich region 18	2	5.12083	285800	PRR18	MGI:2443403|Ensembl:ENSMUSG00000055945	17	protein-coding	0	1	0	1	0	0	0.607445	399	581	0.76145			HIP,HY,OLF,MB,CB,CTX,STRv,PAL,P,sAMY,STR,RHP,MY,HPF,LSX,STRd		no data	IPR003388:Reticulon,	PTHR10994~RETICULON/NOGO,	PF02453:Reticulon,		regulation of epithelial cell migration(2);carbohydrate metabolic process(7);methylglyoxal metabolic process(4);antigen processing and presentation of endogenous peptide antigen via MHC class I via ER pathway, TAP-dependent(2);DNA topological change(3);glutathione metabolic process(4);rRNA export from nucleus(2);	MHC class I protein complex(4);cytosolic small ribosomal subunit(4);
87	ILMN_2736314	320158	Zmat4	zinc finger, matrin type 4	3	3.72204	79698	ZMAT4	MGI:2443497|Ensembl:ENSMUSG00000037492|Vega:OTTMUSG00000030997	8	protein-coding	0	2	0	2	2	0	0.441517	75	581	0.207182			HIP,HY,OLF,MB,CB,CTX,STRv,PAL,P,sAMY,STR,RHP,MY,HPF,LSX,STRd		Neurons	IPR000690:Zinc finger, C2H2-type matrin,IPR003604:Zinc finger, U1-type,IPR013085:Zinc finger, U1-C type,IPR015880:Zinc finger, C2H2-like,	PTHR23067~DOUBLE-STRANDED RNA-BINDING ZINC FINGER PROTEIN,	PF06220:146-177,PF06220:zf-U1,		epidermal growth factor receptor signaling pathway(6);positive regulation of cell proliferation(14);innate immune response in mucosa(2);cGMP metabolic process(2);CDP-diacylglycerol biosynthetic process(2);	basolateral plasma membrane(9);
88	ILMN_2739111	320208	Tmem91	transmembrane protein 91	3	3.52568	641649	TMEM91	MGI:2443589|Ensembl:ENSMUSG00000061702|Vega:OTTMUSG00000023706	7	protein-coding	0	0	0	0	0	0	0.418224	42	581	0.121563			CB, OLF	HPF,STR,PAL	no data	IPR007593:Interferon-induced transmembrane protein,	PTHR14768~UPF0338 PROTEIN,	PF04505:CD225,		carnitine transport(9);DNA damage response, signal transduction resulting in induction of apoptosis(3);CD8-positive, alpha-beta T cell differentiation involved in immune response(2);carnitine metabolic process(5);quaternary ammonium group transport(3);
89	1457092_at	320265	Fam19a1	family with sequence similarity 19, member A1	1	3.99723	407738	FAM19A1	MGI:2443695|Ensembl:ENSMUSG00000059187|Vega:OTTMUSG00000029712	6	protein-coding	1	2	0	3	2	1	0.548588	291	543	0.60602		NA			Neurons			TAFA; TAFA family	UDP-glucose metabolic process(2);glucose 1-phosphate metabolic process(2);DNA damage response, signal transduction resulting in induction of apoptosis(3);cellular heat acclimation(2);DNA damage response, signal transduction by p53 class mediator resulting in cell cycle arrest(3);	membrane(52);synaptobrevin 2-SNAP-25-syntaxin-1a complex(3);kainate selective glutamate receptor complex(2);centrosome(9);centriole(5);	cAMP-dependent protein kinase activity(3);pyrimidine ribonucleotide binding(2);nicotinamide phosphoribosyltransferase activity(2);RNA binding(12);UTP:glucose-1-phosphate uridylyltransferase activity(2);kainate selective glutamate receptor activity(3);aspartate-tRNA ligase activity(2);syndecan binding(2);SNARE binding(3);
90	1439808_at	320495	Ipcef1	interaction protein for cytohesin exchange factors 1	4	4.07374	26034	IPCEF1	MGI:2444159|Ensembl:ENSMUSG00000064065|Vega:OTTMUSG00000022995	10	protein-coding	0	8	2	10	5	1	0.559088	312	543	0.634899		NA			Neurons	IPR001849:Pleckstrin homology,IPR011993:Pleckstrin homology-type,	PTHR12844~CONNECTOR ENCHANCER OF KINASE SUPPRESSOR OF RAS,	PF00169:PH,PF00169:PH domain,	fever generation(2);negative chemotaxis(4);ionotropic glutamate receptor signaling pathway(5);regulation of protein processing(2);exocytosis(5);regulation of calcium ion transport via voltage-gated calcium channel activity(5);regulation of axon extension involved in axon guidance(2);negative regulation of axon extension(3);regulation of membrane potential(5);gamma-aminobutyric acid signaling path…	voltage-gated calcium channel complex(3);synaptobrevin 2-SNAP-25-syntaxin-1a complex(3);cell junction(9);synapse(8);	ionotropic glutamate receptor activity(3);prostaglandin E receptor activity(5);CTP synthase activity(2);SNARE binding(4);dipeptidyl-peptidase activity(2);chemorepellent activity(3);
91	ILMN_1238295	320587	Tmem88b	transmembrane protein 88B	0	3.94174	643965	TMEM88B	MGI:2444329|Ensembl:ENSMUSG00000073680|Vega:OTTMUSG00000010852	4	protein-coding	0	0	0	0	0	0	0.467578	126	581	0.325161		HY,OLF,MB,CB,CTX,PAL,P,sAMY,STR,RHP,MY,HPF,LSX,STRd	HIP,STRv		no data					cilium morphogenesis(5);actin filament polymerization(5);peripheral nervous system myelin maintenance(2);actin polymerization or depolymerization(5);myelination(5);positive regulation of spindle checkpoint(2);phosphatidylinositol-mediated signaling(5);sperm mitochondrion organization(2);regulation of cell adhesion(5);actin filament capping(5);cell projection organization(5);cellular response to c…	cytoplasm(47);myelin sheath(10);lamellipodium(5);internode region of axon(3);compact myelin(2);cytoskeleton(15);perinuclear region of cytoplasm(13);actin cytoskeleton(8);ruffle(5);
92	ILMN_2764344	320705	Bend6	BEN domain containing 6	1	5.05398	221336	BEND6	MGI:2444572|Ensembl:ENSMUSG00000042182|Vega:OTTMUSG00000021502	1	protein-coding	1	0	0	1	1	0	0.599514	383	581	0.742248		HY,MB,CB,PAL,P,sAMY,MY	HIP,OLF,CTX,STRv,STR,RHP,HPF,LSX,STRd		no data	IPR018379:BEN domain,		PF10523:BEN,		lymphatic endothelial cell differentiation(2);histone H3-K9 methylation(3);DNA packaging(2);	chromatin silencing complex(2);SWI/SNF complex(3);
93	ILMN_1249463	328643	Vwa5b2	von Willebrand factor A domain containing 5B2	1	3.90775	90113	VWA5B2	MGI:2681859|Ensembl:ENSMUSG00000046613|Vega:OTTMUSG00000026177	16	protein-coding	0	1	0	1	0	0	0.463546	117	581	0.305483		HY,OLF,MB,CTX,PAL,P,sAMY,MY,LSX	HIP,CB,STRv,STR,RHP,HPF,STRd		no data	IPR002035:von Willebrand factor, type A,	PTHR10338~VON WILLEBRAND FACTOR, TYPE A DOMAIN CONTAINING,	PF00092:VWA,		positive regulation of synapse assembly(4);protein secretion(4);membrane depolarization(4);ion transmembrane transport(8);cellular response to histamine(2);tubulin deacetylation(5);ion transport(12);regulation of protein processing(2);synaptic transmission, cholinergic(3);potassium ion transmembrane transport(5);maintenance of DNA methylation(3);Hsp90 deacetylation(2);negative regulation of stero…	membrane(53);acetylcholine-gated channel complex(4);inhibin A complex(2);plasma membrane(27);cell junction(12);integral to membrane(40);synapse(10);
94	ILMN_1228515	330369	Fbxo41	F-box protein 41	1	5.69637	150726	FBXO41	MGI:1261912|Ensembl:ENSMUSG00000047013|Vega:OTTMUSG00000029064	6	protein-coding	0	1	0	1	0	0	0.675716	503	581	0.873264		HIP,CTX,RHP,HPF,LSX	HY,OLF,MB,CB,STRv,PAL,P,sAMY,STR,MY,STRd		Neurons	IPR001810:Cyclin-like F-box,IPR007087:Zinc finger, C2H2-type,IPR015880:Zinc finger, C2H2-like,	PTHR15739~ZINC FINGER PROTEIN,	PF00096:zf-C2H2,PF00096:Zinc finger, C2H2 type,PF00646:F-box,PF00646:F-box domain,		regulation of alternative nuclear mRNA splicing, via spliceosome(3);CDP-choline pathway(4);chromatin remodeling(5);protein phosphorylation(19);microtubule-based movement(4);	NURF complex(2);NuRD complex(3);Axin-APC-beta-catenin-GSK3B complex(3);SWI/SNF complex(4);beta-catenin destruction complex(2);kinesin complex(4);endoplasmic reticulum-Golgi intermediate compartment(6);
95	ILMN_1214060	330485	Tmem145	transmembrane protein 145	1	4.45991	284339	TMEM145	MGI:3607779|Ensembl:ENSMUSG00000043843|Vega:OTTMUSG00000031920	7	protein-coding	0	0	0	0	0	0	0.529045	255	581	0.564159		HY,OLF,MB,CB,CTX,PAL,P,sAMY,RHP,MY	HIP,STRv,STR,HPF,LSX,STRd		no data	IPR019336:Rhodopsin-like GPCR transmembrane domain,	PTHR23252~INTIMAL THICKNESS RECEPTOR-RELATED,	PF10192:GpcrRhopsn4,PF10192:Rhodopsin-like GPCR transmembrane domain,		lymphatic endothelial cell differentiation(2);dGTP metabolic process(2);pentose-phosphate shunt, oxidative branch(2);peptidyl-lysine desuccinylation(3);peptidyl-lysine demalonylation(2);oxidation-reduction process(27);	transcription factor TFIID complex(3);ribosome(7);mitochondrion(34);	Conserved in Worm. No abnormalities were observed in the RNAi experiments.
96	1434052_at	330941	AI593442	expressed sequence AI593442	2	4.60456	399947	C11orf87	MGI:2143099|Ensembl:ENSMUSG00000078307	9	protein-coding	1	0	0	1	0	0	0.631939	440	581	0.808081		Isocortex,HPF,STR,TH	OLF,CTXsp,PAL,CB,MB,P,MY	HY	Neurons				immunoglobulin mediated immune response(4);regulation of Rap protein signal transduction(2);positive regulation of B cell proliferation(7);humoral immune response mediated by circulating immunoglobulin(3);B cell receptor signaling pathway(4);regulation of neuron differentiation(4);positive regulation of adenylate cyclase activity(2);positive regulation of B cell activation(3);	external side of plasma membrane(17);immunoglobulin complex, circulating(12);desmosome(4);B cell receptor complex(10);growth cone(4);	integrin binding(5);MAP kinase phosphatase activity(2);rDNA binding(2);hydroxyacylglutathione hydrolase activity(3);antigen binding(9);enzyme activator activity(4);phosphopyruvate hydratase activity(2);metalloendopeptidase inhibitor activity(6);
97	ILMN_2630772	331532	Tceal5	transcription elongation factor A (SII)-like 5	2	5.22639	340543	TCEAL5	MGI:3036236|Ensembl:ENSMUSG00000054034|Vega:OTTMUSG00000018780	X	protein-coding	0	0	0	0	0	0	0.619967	416	581	0.781221			HIP,OLF,CTX,PAL,sAMY,STR,RHP,MY,HPF,LSX,STRd	HY,MB,CB,STRv,P	no data	IPR010370:Transcription elongation factor A, SII-related,	PTHR14754~TRANSCRIPTION ELONGATION FACTOR A,	PF06137:TFA,PF06137:Transcription elongation factor A, SII-related family,		BMP signaling pathway(6);otic vesicle morphogenesis(2);positive regulation of macroautophagy(3);negative regulation of TOR signaling cascade(3);adenine metabolic process(4);protein deacetylation(3);mismatch repair(7);histone deacetylation(3);	organelle membrane(2);cytoplasm(44);mitochondrion(25);autophagic vacuole(4);MutSbeta complex(2);nucleus(50);	It is a protein_coding_gene from Drosophila melanogaster. Based on sequence similarity, it is predicted to be involved in the biological process: amino acid transmembrane transport. No phenotypic data is available
98	ILMN_2684397	378937	Lrrc24	leucine rich repeat containing 24	3	4.12454	441381	LRRC24	MGI:3605040|Ensembl:ENSMUSG00000033707|Vega:OTTMUSG00000033518	15	protein-coding	2	1	0	3	0	0	0.489262	167	581	0.409314		HY,MB,PAL,P,MY	HIP,OLF,CB,CTX,STRv,sAMY,STR,RHP,HPF,LSX,STRd		Neurons	IPR000372:Leucine-rich repeat, cysteine-rich flanking region, N-terminal,IPR000483:Cysteine-rich flanking region, C-terminal,IPR001611:Leucine-rich repeat,IPR003591:Leucine-rich repeat, typical subtype,IPR003598:Immunoglobulin subtype 2,IPR007110:Immunoglobulin-like,IPR013098:Immunoglobulin I-set,IPR013783:Immunoglobulin-like fold,	PTHR23154~LEUCINE-RICH TRANSMEMBRANE PROTEINS,	PF00560:155-177,PF00560:LRR_1,PF01462:LRRNT,PF01463:LRRCT,PF07679:I-set,PF07679:Immunoglobulin I-set domain,		regulation of muscle cell differentiation(2);phosphatidylserine biosynthetic process(2);positive regulation of muscle cell differentiation(2);nucleocytoplasmic transport(6);positive regulation of dermatome development(2);peptidyl-arginine methylation, to symmetrical-dimethyl arginine(2);paramesonephric duct development(3);negative regulation of steroid biosynthetic process(2);establishment of pro…	ribosome(7);eukaryotic translation initiation factor 2B complex(3);calcium- and calmodulin-dependent protein kinase complex(2);	It is a protein_coding_gene from Drosophila melanogaster. Its molecular function is unknown. There is experimental evidence that it is involved in the biological process: regulation of BMP signaling pathway.
99	ILMN_1256063	381338	Lonrf2	LON peptidase N-terminal domain and ring finger 2	1	5.66814	164832	LONRF2	MGI:1920209|Ensembl:ENSMUSG00000048814|Vega:OTTMUSG00000026560	1	protein-coding	0	0	0	0	0	0	0.672368	495	581	0.865385		HIP,HY,OLF,MB,CB,CTX,STRv,PAL,P,sAMY,STR,RHP,MY,HPF,LSX,STRd			Neurons	IPR001841:Zinc finger, RING-type,IPR003111:Peptidase S16, lon N-terminal,IPR011990:Tetratricopeptide-like helical,IPR017907:Zinc finger, RING-type, conserved site,IPR018957:Zinc finger, C3HC4 RING-type,	PTHR23327~RING FINGER PROTEIN 127,	PF00097:zf-C3HC4,PF02190:LON,	gamma-aminobutyric acid catabolic process(3);T cell homeostatic proliferation(2);receptor clustering(6);neuron apoptosis(6);positive regulation of apoptotic process(14);apoptosis in response to endoplasmic reticulum stress(3);release of cytochrome c from mitochondria(7);activation of cysteine-type endopeptidase activity involved in apoptotic process by cytochrome c(3);activation of cysteine-type …	cytoplasm(44);mitochondrial membrane(4);SWI/SNF complex(3);basal lamina(3);sarcoplasmic reticulum(4);	guanyl-nucleotide exchange factor activity(6);citrate (Si)-synthase activity(3);protein kinase C activity(3);succinate-semialdehyde dehydrogenase activity(2);galactoside binding(2);calcium-transporting ATPase activity(3);	Almost exclusively neuronal label. No oligo label, No astrocyte label
100	ILMN_1247503	381418	Ctxn2	cortexin 2	1	3.88027	399697	CTXN2	MGI:2139444|Ensembl:ENSMUSG00000074872	2	protein-coding	0	0	0	0	1	0	0.460286	113	581	0.296588		NA			no data			Cortexin; Cortexin of kidney		pyrimidine nucleotide biosynthetic process(2);dTDP biosynthetic process(4);methylation(6);peptidyl-lysine desuccinylation(3);peptidyl-lysine demalonylation(2);dTTP biosynthetic process(2);maintenance of DNA methylation(3);C-5 methylation of cytosine(2);	mitochondrial intermembrane space(3);
101	1441369_at	383348	Kctd16	potassium channel tetramerisation domain containing 16	0	4.0897	57528	Kctd16	HGNC:29244|MIM:613423|Ensembl:ENSG00000183775|HPRD:17175|Vega:OTTHUMG00000163172	5	protein-coding	2	0	0	2	1	1	0.561278	314	543	0.63758		Isocortex, OLF, HPF,CTXsp, STR,TH	PAL,HY,MB		Neurons	IPR000210:BTB/POZ-like,IPR003131:Potassium channel, voltage dependent, Kv, tetramerisation,IPR011333:BTB/POZ fold,	PTHR14499~POTASSIUM CHANNEL TETRAMERIZATION DOMAIN-CONTAINING,	PF02214:K+ channel tetramerisation domain,PF02214:K_tetra,	protein import into peroxisome matrix, docking(2);	sarcolemma(7);dystrophin-associated glycoprotein complex(3);	nicotinamide phosphoribosyltransferase activity(2);cysteine-type peptidase activity(5);polynucleotide adenylyltransferase activity(5);
102	1434526_at	384214	Ephx4	epoxide hydrolase 4	2	3.972	253152	EPHX4	MGI:2686228|Ensembl:ENSMUSG00000033805|Vega:OTTMUSG00000023959	5	protein-coding	0	1	0	1	0	0	0.545125	282	581	0.6058		HIP,OLF,CTX,STRv,sAMY,STR,RHP,HPF,STRd	HY,MB,CB,PAL,P,MY,LSX		Neurons	IPR000073:Alpha/beta hydrolase fold-1,IPR000639:Epoxide hydrolase-like,	PTHR10992~ALPHA/BETA HYDROLASE RELATED,	PF00561:Abhydrolase_1,PF00561:alpha/beta hydrolase fold,	very long-chain fatty acid biosynthetic process(3);neuron fate commitment(4);sphinganine-1-phosphate metabolic process(4);neuroblast fate determination(2);sphingolipid metabolic process(4);sphingosine metabolic process(2);fatty acid elongation, polyunsaturated fatty acid(3);dephosphorylation(10);	Golgi cisterna membrane(2);sarcolemma(7);dystrophin-associated glycoprotein complex(3);	deoxycytidine kinase activity(2);iron-responsive element binding(6);sphingosine-1-phosphate phosphatase activity(6);aconitate hydratase activity(4);beta-galactoside alpha-2,6-sialyltransferase activity(2);adenosine kinase activity(5);	Conserved in Worm. Perhaps because of genetic redundancy with its paralog CEEH-2, CEEH-1 has no obvious function in mass RNAi assays. Almost exclusively neuronal label. No oligo label, No astrocyte label. No anatomical system affected in mice knockout.
103	ILMN_3162180	407812	Zfp941	zinc finger protein 941	3	3.95084		Unknown	MGI:3039601|Ensembl:ENSMUSG00000060314|Vega:OTTMUSG00000022510	7	protein-coding	0	0	0	0	0	0	0.468657	127	581	0.32732			HIP,HY,OLF,MB,CB,CTX,STRv,PAL,P,sAMY,STR,RHP,MY,HPF,LSX,STRd		no data	IPR001909:Krueppel-associated box,IPR007087:Zinc finger, C2H2-type,IPR013087:Zinc finger, C2H2-type/integrase, DNA-binding,IPR015880:Zinc finger, C2H2-like,	PTHR23224~ZINC FINGER PROTEINS,	PF00096:zf-C2H2,PF01352:KRAB,PF01352:KRAB box,		positive regulation of Wnt receptor signaling pathway, planar cell polarity pathway(2);transmembrane receptor protein serine/threonine kinase signaling pathway(3);sperm motility(4);	perinuclear region of cytoplasm(9);microtubule-based flagellum(4);
104	1429938_at	434008	Tmem178b	predicted gene 5567	4	4.15821	100507421	LOC100507421	MGI:3647581|Ensembl:ENSMUSG00000057716	6	protein-coding	0	0	0	0	0	0	0.570681	336	581	0.682234		PAL,sAMY,MY,LSX	HIP,HY,OLF,MB,CB,CTX,STRv,P,STR,RHP,HPF,STRd		no data			Claudin_2; PMP-22/EMP/MP20/Claudin tight junction	mesenchymal to epithelial transition(2);B cell mediated immunity(2);negative regulation of DNA recombination(3);sex determination(2);somatic hypermutation of immunoglobulin genes(6);visceral serous pericardium development(3);protein sulfation(2);metanephric S-shaped body morphogenesis(2);muscle cell differentiation(3);adrenal gland development(3);postreplication repair(2);mismatch repair(17);soma…	desmosome(3);cortical actin cytoskeleton(3);MutSalpha complex(2);MutSbeta complex(2);nucleus(49);	N-acetylglucosamine-6-sulfatase activity(3);transketolase activity(2);ion transmembrane transporter activity(3);arylsulfatase activity(2);group III metabotropic glutamate receptor activity(3);3-oxo-5-alpha-steroid 4-dehydrogenase activity(3);	Almost exclusively neuronal label. No oligo label, No astrocyte label
105	ILMN_2668236	100503659	Dos	downstream of Stk11	4	4.27223	255057	C19orf26	MGI:1354170|Ensembl:ENSMUSG00000035640|Vega:OTTMUSG00000000007	10	protein-coding	2	0	0	2	1	0	0.506782	200	581	0.471143		NA			Neurons
